# Supplementary material for: Incremental data integration for tracking genotype-disease associations
Source: PLoS Comput Biol. 2020 Jan 27;16(1):e1007586. doi: 10.1371/journal.pcbi.1007586 (PMC7004389; doi:10.1371/journal.pcbi.1007586)
Supplement: S1 Table — Assessment of ORPHANET disease annotations. (TSV) [file pcbi.1007586.s019.tsv]

reference	name	class	MP.complete.sum	MP.specific.sum	HP.complete.sum	HP.specific.sum	MP.annotation	HP.annotation
ORPHA:904	Williams Syndrome	genetic,cardiac malformation,renal,circulatory,developmental,sucking/swallowing,eye,neurological	231.94	144.47	324.78	326.29	informative	informative
ORPHA:79474	Atypical Werner Syndrome	developmental,genetic	207.98	137.94	261.27	263.35	informative	informative
ORPHA:3455	Wiedemann-Rautenstrauch Syndrome	skin,endocrine,developmental,neurological,genetic	206.83	122.13	287.33	288.27	informative	informative
ORPHA:534	Oculocerebrorenal Syndrome Of Lowe	renal,metabolism,neurological,eye,genetic	184.46	115.38	214.81	220.14	informative	informative
ORPHA:567	22Q11.2 Deletion Syndrome	genetic,immunological,cardiac malformation,abdominal surgical,renal,endocrine,developmental,surgical maxillo-facial,otorhinolaryngological,sucking/swallowing,neurological	181.72	123.84	223.76	223.86	informative	informative
ORPHA:740	Hutchinson-Gilford Progeria Syndrome	skin,developmental,bone,genetic	179.9	102.91	238.22	246.54	informative	informative
ORPHA:818	Smith-Lemli-Opitz Syndrome	genetic,renal,endocrine,bone,metabolism,developmental,urogenital,sucking/swallowing,eye,neurological	164.5	89.42	227.02	227.41	informative	informative
ORPHA:199	Cornelia De Lange Syndrome	genetic,abdominal surgical,bone,developmental,surgical maxillo-facial,surgical thoracic,otorhinolaryngological,sucking/swallowing,eye,neurological	162.65	89.23	270.9	150.64	informative	informative
ORPHA:373	Simpson-Golabi-Behmel Syndrome	genetic,abdominal surgical,renal,developmental,neoplastic,surgical maxillo-facial,surgical thoracic,otorhinolaryngological,neurological	162.2	97.05	233.47	151.24	informative	informative
ORPHA:2959	Progeria-Short Stature-Pigmented Nevi Syndrome	skin,developmental,genetic	159.49	95.47	239.96	246.03	informative	informative
ORPHA:138	Charge Syndrome	immunological,cardiac malformation,renal,endocrine,developmental,infertility,gynaecological and obstetric,urogenital,surgical maxillo-facial,otorhinolaryngological,sucking/swallowing,eye,genetic	159.34	96.02	188.3	191.99	informative	informative
ORPHA:2962	De Barsy Syndrome	genetic,skin,abdominal surgical,metabolism,developmental,surgical thoracic,eye,neurological	150.71	68.7	220.99	223.03	informative	informative
ORPHA:2834	Wrinkly Skin Syndrome	genetic,skin,abdominal surgical,metabolism,developmental,surgical thoracic,bone,neurological	150.2	67.5	236.07	239.47	informative	informative
ORPHA:175	Cartilage-Hair Hypoplasia	skin,immunological,developmental,eye,bone,genetic	146.54	88.1	194.65	199.58	informative	informative
ORPHA:881	Turner Syndrome	genetic,renal,endocrine,developmental,gynaecological and obstetric,urogenital,infertility,eye,neurological	144.11	38.48	221.53	220.43	informative	informative
ORPHA:99228	Mosaic Monosomy X	genetic,renal,endocrine,developmental,gynaecological and obstetric,urogenital,infertility,eye,neurological	144.11	38.48	221.53	220.43	informative	informative
ORPHA:99226	Monosomy X	genetic,renal,endocrine,developmental,gynaecological and obstetric,urogenital,infertility,eye,neurological	144.11	38.48	221.53	220.43	informative	informative
ORPHA:99413	Turner Syndrome Due To Structural X Chromosome Anomalies	genetic,renal,endocrine,developmental,gynaecological and obstetric,urogenital,infertility,eye,neurological	144.11	38.48	221.53	220.43	informative	informative
ORPHA:819	Smith-Magenis Syndrome	genetic,developmental,endocrine,neurological	143.78	78.05	199.93	203.83	informative	informative
ORPHA:289548	Inherited Isolated Adrenal Insufficiency Due To Partial Cyp11A1 Deficiency	genetic,endocrine	143.54	34.34	143.19	41.96	informative	informative
ORPHA:168558	46,Xy Disorder Of Sex Development-Adrenal Insufficiency Due To Cyp11A1 Deficiency	endocrine,developmental,gynaecological and obstetric,urogenital,genetic	143.41	34.34	142.7	41.55	informative	informative
ORPHA:2636	Microcephalic Osteodysplastic Primordial Dwarfism Types I And Iii	developmental,eye,neurological,bone,genetic	142.91	89.24	209.2	129.76	informative	informative
ORPHA:1606	1P36 Deletion Syndrome	genetic,cardiac,developmental,neurological	142.68	85.89	198.44	199.22	informative	informative
ORPHA:90794	Classic Congenital Adrenal Hyperplasia Due To 21-Hydroxylase Deficiency	endocrine,developmental,gynaecological and obstetric,urogenital,infertility,genetic	142.21	41.41	153.46	54.4	informative	informative
ORPHA:3380	Trisomy 18	abdominal surgical,renal,developmental,eye,genetic	140.85	86.7	187.34	112.52	informative	informative
ORPHA:280	Wolf-Hirschhorn Syndrome	genetic,abdominal surgical,developmental,surgical thoracic,otorhinolaryngological,eye,neurological	139.38	78.62	216.92	217.75	informative	informative
ORPHA:90790	Congenital Lipoid Adrenal Hyperplasia Due To Star Deficency	endocrine,developmental,gynaecological and obstetric,urogenital,infertility,genetic	138.86	32	142.34	41.62	informative	informative
ORPHA:1340	Cardiofaciocutaneous Syndrome	genetic,skin,cardiac malformation,developmental,cardiac,neurological	138.7	77.34	186.06	188.13	informative	informative
ORPHA:90791	Congenital Adrenal Hyperplasia Due To 3-Beta-Hydroxysteroid Dehydrogenase Deficiency	endocrine,developmental,gynaecological and obstetric,urogenital,genetic	137.11	27.97	143.22	39.2	informative	informative
ORPHA:286	Ehlers-Danlos Syndrome, Vascular Type	genetic,skin,systemic and rheumatological,developmental,surgical thoracic,circulatory	137.09	85.93	165.32	171.24	informative	informative
ORPHA:3472	Yunis-Varon Syndrome	developmental,bone,genetic	136.54	69.95	252.86	258.53	informative	informative
ORPHA:1655	Müllerian Derivatives-Lymphangiectasia-Polydactyly Syndrome	genetic,skin,developmental,circulatory	135.03	87.86	187.46	116.4	informative	informative
ORPHA:3378	Trisomy 13	abdominal surgical,renal,developmental,eye,genetic	133.98	77.24	180.26	187.86	informative	informative
ORPHA:800	Schwartz-Jampel Syndrome	developmental,eye,neurological,bone,genetic	133.58	83.85	206.5	208.66	informative	informative
ORPHA:293987	Rapid-Onset Childhood Obesity-Hypothalamic Dysfunction-Hypoventilation-Autonomic Dysregulation Syndrome	genetic,endocrine	133.31	91.77	168.94	175	informative	informative
ORPHA:744	Proteus Syndrome	genetic,skin,developmental,neoplastic,surgical maxillo-facial,neurological,otorhinolaryngological,bone,circulatory	132.82	76.06	159.48	161.43	informative	informative
ORPHA:672	Pallister-Hall Syndrome	abdominal surgical,renal,endocrine,developmental,bone,genetic	129.62	71.83	208.7	212.69	informative	informative
ORPHA:2753	Orofaciodigital Syndrome Type 4	genetic,developmental,surgical maxillo-facial,otorhinolaryngological,respiratory,bone,neurological	129.26	70.74	199.19	120.12	informative	informative
ORPHA:235	Dubowitz Syndrome	skin,developmental,neurological,eye,genetic	128.78	68.75	181.13	184.59	informative	informative
ORPHA:1667	Wolcott-Rallison Syndrome	genetic,developmental,bone,endocrine	128.44	84.91	171.81	176.48	informative	informative
ORPHA:95699	Congenital Adrenal Hyperplasia Due To Cytochrome P450 Oxidoreductase Deficiency	endocrine,developmental,gynaecological and obstetric,urogenital,genetic	127.91	58.11	143.39	68.09	informative	informative
ORPHA:287	Ehlers-Danlos Syndrome, Classic Type	skin,abdominal surgical,systemic and rheumatological,odontological,developmental,surgical thoracic,genetic	127.53	72.05	157.66	158.32	informative	informative
ORPHA:171839	Craniosynostosis-Hydrocephalus-Arnold-Chiari Malformation Type I-Radioulnar Synostosis Syndrome	genetic,developmental,bone,neurological	126.42	72.34	166.75	96.66	informative	informative
ORPHA:912	Zellweger Syndrome	genetic,renal,hepatic,metabolism,developmental,eye,neurological	126.14	75.65	174.38	177.21	informative	informative
ORPHA:550	Melas	genetic,developmental,metabolism,cardiac,otorhinolaryngological,sucking/swallowing,eye,neurological	125.49	76.33	168.73	169.94	informative	informative
ORPHA:209	Cutis Laxa	skin,abdominal surgical,developmental,surgical thoracic,genetic	125.02	82.81	149.22	155.45	informative	informative
ORPHA:2092	Focal Dermal Hypoplasia	skin,developmental,neurological,eye,genetic	124.93	79.75	167.82	174.42	informative	informative
ORPHA:963	Acromegaly	infertility,neoplastic,endocrine	124.37	81.8	165.97	172.15	informative	informative
ORPHA:1662	Restrictive Dermopathy	developmental,genetic	123.99	76.33	159.4	110.81	informative	diagnostic
ORPHA:93473	Hurler Syndrome	genetic,bone,developmental,metabolism,cardiac,sucking/swallowing,eye,neurological	123.21	63.92	158.79	161.45	informative	informative
ORPHA:284979	Neonatal Marfan Syndrome	systemic and rheumatological,genetic,circulatory,surgical thoracic	123.07	77.6	156.25	161.59	informative	informative
ORPHA:2308	Jacobsen Syndrome	developmental,eye,genetic,haematological	123.05	74.85	164.67	167.74	informative	informative
ORPHA:2896	Pitt-Hopkins Syndrome	genetic,developmental,neurological	123	66.48	189.52	194.27	informative	informative
ORPHA:464	Incontinentia Pigmenti	genetic,skin,odontological,developmental,eye,neurological	122.8	79.1	140.5	145.7	informative	diagnostic
ORPHA:77301	Monosomy 9Q22.3	developmental,eye,genetic	122.59	78.46	167.88	171.46	informative	informative
ORPHA:193	Cohen Syndrome	genetic,immunological,endocrine,developmental,eye,neurological	122.49	80.84	179.77	181.71	informative	informative
ORPHA:90795	Congenital Adrenal Hyperplasia Due To 11-Beta-Hydroxylase Deficiency	endocrine,developmental,gynaecological and obstetric,urogenital,genetic	122.04	35.4	123.44	41.44	informative	informative
ORPHA:96170	Emanuel Syndrome	abdominal surgical,developmental,genetic,surgical thoracic	121.52	61.98	170.02	173.58	informative	informative
ORPHA:280651	Acrodysostosis With Multiple Hormone Resistance	endocrine,developmental,surgical maxillo-facial,otorhinolaryngological,bone,genetic	121.46	70.88	162.82	106.62	informative	diagnostic
ORPHA:90793	Congenital Adrenal Hyperplasia Due To 17-Alpha-Hydroxylase Deficiency	endocrine,developmental,gynaecological and obstetric,urogenital,infertility,genetic	121.27	34.66	131.27	50.52	informative	informative
ORPHA:709	Peters Plus Syndrome	genetic,cardiac malformation,metabolism,developmental,eye,neurological	120.63	66.16	177.07	106.27	informative	informative
ORPHA:1596	Distal Monosomy 15Q	developmental,genetic	120.18	69.19	173.51	108.44	informative	informative
ORPHA:96264	49,Xxxxy Syndrome	genetic,endocrine,developmental,urogenital,infertility,neurological	119.7	46.76	160.43	161.51	informative	informative
ORPHA:176	Non-Rhizomelic Chondrodysplasia Punctata	developmental,bone,genetic	118.32	71.06	178.17	180.02	informative	informative
ORPHA:192	Coffin-Lowry Syndrome	genetic,developmental,endocrine,neurological	117.19	69.04	181.37	183.72	informative	informative
ORPHA:955	Acroosteolysis Dominant Type	renal,systemic and rheumatological,developmental,rheumatological of childhood,bone,genetic	117.09	60.95	181.29	182.93	informative	informative
ORPHA:324	Fabry Disease	genetic,skin,renal,developmental,metabolism,cardiac,sucking/swallowing,eye,neurological	116.55	74.73	134.09	138.44	informative	informative
ORPHA:667	Autosomal Recessive Malignant Osteopetrosis	bone,developmental,eye,genetic	116.34	63.73	135.31	141.72	informative	diagnostic
ORPHA:84	Fanconi Anemia	skin,renal,developmental,neoplastic,haematological,bone,genetic	116.13	63.73	151.64	154.19	informative	informative
ORPHA:648	Noonan Syndrome	genetic,skin,cardiac malformation,renal,endocrine,circulatory,developmental,neoplastic,cardiac,infertility,sucking/swallowing,eye,neurological	115.6	63.73	156.16	160.08	informative	informative
ORPHA:2162	Holoprosencephaly	genetic,developmental,endocrine,neurological	115.4	63	147.15	148.3	informative	informative
ORPHA:264450	Trisomy 8P	developmental,genetic	115.08	56.22	216.69	221.05	informative	informative
ORPHA:1775	Dyskeratosis Congenita	genetic,skin,immunological,developmental,neoplastic,haematological,eye,neurological	114.88	64.77	126.82	129.89	informative	diagnostic
ORPHA:357074	Autosomal Recessive Cutis Laxa Type 2, Classic Type	genetic,skin,abdominal surgical,metabolism,developmental,surgical thoracic,bone,neurological	114.86	50.81	193.06	198.63	informative	informative
ORPHA:1507	Autosomal Recessive Robinow Syndrome	developmental,bone,genetic	114.59	51.82	194.71	96.87	informative	informative
ORPHA:2510	Micro Syndrome	genetic,developmental,eye,neurological	114.59	65.03	135.17	82.7	informative	informative
ORPHA:293967	Hypogonadotropic Hypogonadism-Severe Microcephaly-Sensorineural Hearing Loss-Dysmorphism Syndrome	genetic,endocrine,developmental,infertility,gynaecological and obstetric,otorhinolaryngological,neurological	114.38	68.25	188.97	191.9	informative	informative
ORPHA:828	Stickler Syndrome	developmental,eye,surgical maxillo-facial,otorhinolaryngological,sucking/swallowing,bone,genetic	114.17	61.64	147.45	147.79	informative	informative
ORPHA:10	48,Xxyy Syndrome	endocrine,developmental,urogenital,neurological,genetic	114.14	44.11	144.44	145.5	informative	informative
ORPHA:647	Nijmegen Breakage Syndrome	immunological,developmental,neoplastic,genetic	112.75	70.49	139.13	146.56	informative	diagnostic
ORPHA:116	Beckwith-Wiedemann Syndrome	renal,developmental,neoplastic,surgical maxillo-facial,cardiac,otorhinolaryngological,genetic	112.71	68.4	133.56	139.53	informative	informative
ORPHA:2710	Oculodentodigital Dysplasia	skin,odontological,developmental,eye,bone,genetic	112.68	64.16	171.74	175	informative	informative
ORPHA:2135	Hennekam-Beemer Syndrome	developmental,genetic	112.38	64.32	159.18	162.09	informative	diagnostic
ORPHA:3107	Autosomal Dominant Robinow Syndrome	developmental,bone,genetic	111.37	48.67	164.82	79.95	informative	informative
ORPHA:314389	Xq12-Q13.3 Duplication Syndrome	developmental,genetic	111.3	71.52	155.75	161.48	informative	diagnostic
ORPHA:179494	Obesity Due To Leptin Receptor Gene Deficiency	genetic,infertility,gynaecological and obstetric,endocrine	111.21	61.38	107.33	60.91	diagnostic	diagnostic
ORPHA:354	Gm1 Gangliosidosis	metabolism,neurological,sucking/swallowing,bone,genetic	111.06	57.23	152.23	157.18	informative	informative
ORPHA:96263	48,Xxxy Syndrome	genetic,endocrine,developmental,urogenital,infertility,neurological	110.9	38.6	144.59	145.18	informative	informative
ORPHA:96169	Koolen-De Vries Syndrome	developmental,genetic	110.78	65.32	141.46	143.66	informative	informative
ORPHA:579	Mucopolysaccharidosis Type 1	genetic,bone,metabolism,developmental,sucking/swallowing,eye,neurological	110.63	48.49	142.04	72.16	informative	informative
ORPHA:3047	Blepharophimosis-Intellectual Disability Syndrome, Sbbys Type	genetic,developmental,endocrine,neurological	110.32	64.19	148.56	70.89	informative	informative
ORPHA:66628	Obesity Due To Congenital Leptin Deficiency	genetic,infertility,gynaecological and obstetric,endocrine	110.29	60.73	106.07	58.24	informative	informative
ORPHA:167	Chédiak-Higashi Syndrome	genetic,skin,immunological,metabolism,haematological,eye,neurological	110.09	60.45	123.85	83.63	diagnostic	diagnostic
ORPHA:2215	Multiple Pterygium-Malignant Hyperthermia Syndrome	developmental,surgical maxillo-facial,neurological,otorhinolaryngological,genetic	109.96	57.49	155	92.66	informative	informative
ORPHA:90652	Otopalatodigital Syndrome Type 2	genetic,odontological,developmental,surgical maxillo-facial,otorhinolaryngological,bone,neurological	109.75	64.02	187.08	110.2	informative	informative
ORPHA:2136	Hennekam Syndrome	genetic,skin,immunological,developmental,neurological,circulatory	109.5	67.79	128.05	128.43	informative	diagnostic
ORPHA:2658	Lenz-Majewski Hyperostotic Dwarfism	genetic,developmental,bone,neurological	109.49	59.87	158.61	162.18	informative	informative
ORPHA:7	3C Syndrome	genetic,developmental,neurological	109.44	69.2	151.72	154.6	informative	informative
ORPHA:261494	Kleefstra Syndrome	genetic,developmental,neurological	108.93	58.4	146	84.27	informative	informative
ORPHA:293939	Distal Xq28 Microduplication Syndrome	genetic,developmental,neurological	108.76	71.2	162.23	168.55	informative	informative
ORPHA:3474	Chime Syndrome	genetic,skin,cardiac malformation,metabolism,developmental,otorhinolaryngological,eye,neurological	108.75	62.41	133.2	138.9	informative	informative
ORPHA:99330	49,Xyyyy Syndrome	developmental,genetic	108.71	49.49	163.14	92.28	informative	diagnostic
ORPHA:261349	2P15P16.1 Microdeletion Syndrome	developmental,genetic	108.5	62.72	171.02	171.57	informative	informative
ORPHA:2176	Infantile Systemic Hyalinosis	developmental,bone,genetic	108.25	70.86	135.21	142.7	informative	diagnostic
ORPHA:97297	Bohring-Opitz Syndrome	genetic,developmental,neurological	108.09	58.9	182.42	113.84	informative	informative
ORPHA:528	Berardinelli-Seip Congenital Lipodystrophy	genetic,skin,developmental,endocrine	108.04	66.72	132.9	134.35	informative	diagnostic
ORPHA:1308	C Syndrome	genetic,developmental,bone,neurological	108.03	56.28	167.06	92.27	informative	informative
ORPHA:1299	Branchioskeletogenital Syndrome	urogenital,genetic,developmental,neurological	107.95	69.09	169.23	109.78	informative	informative
ORPHA:96121	7Q11.23 Microduplication Syndrome	developmental,genetic	107.84	58.8	133.75	135.37	informative	informative
ORPHA:2067	Gapo Syndrome	genetic,skin,odontological,developmental,eye,neurological	106.81	64.63	146.04	151.8	informative	informative
ORPHA:2059	Fryns Syndrome	genetic,abdominal surgical,developmental,neurological	106.52	48.72	161.64	86.89	informative	informative
ORPHA:2232	Primary Hypergonadotropic Hypogonadism-Partial Alopecia Syndrome	genetic,infertility,endocrine	106.24	52.58	140.71	84.83	diagnostic	informative
ORPHA:198	Occipital Horn Syndrome	skin,abdominal surgical,metabolism,developmental,surgical thoracic,genetic	106.07	59.61	146.23	149.9	informative	informative
ORPHA:314621	Duplication Of The Pituitary Gland	genetic,developmental,endocrine,neurological	105.83	67.46	131.04	136.2	informative	diagnostic
ORPHA:902	Werner Syndrome	skin,developmental,neoplastic,eye,genetic	104.79	43.28	134.58	139.09	informative	informative
ORPHA:313855	Fgfr2-Related Bent Bone Dysplasia	developmental,bone,genetic	104.72	64.79	117.31	78.77	informative	diagnostic
ORPHA:2909	Rothmund-Thomson Syndrome	skin,developmental,eye,genetic	104.68	52.95	144.65	147.39	informative	informative
ORPHA:363618	Lmna-Related Cardiocutaneous Progeria Syndrome	cardiac,skin,genetic	104.53	68.89	123.19	89.54	informative	informative
ORPHA:1834	Axial Mesodermal Dysplasia Spectrum	abdominal surgical,developmental,renal,genetic	104.52	64.94	140.93	85.53	informative	informative
ORPHA:2863	Short Stature-Wormian Bones-Dextrocardia Syndrome	developmental,genetic	104.5	55.22	141.5	77.47	informative	diagnostic
ORPHA:369950	Intellectual Disability-Seizures-Macrocephaly-Obesity Syndrome	genetic,developmental,endocrine,neurological	104.03	64.48	139.82	144.06	informative	informative
ORPHA:1505	Short Rib-Polydactyly Syndrome	developmental,respiratory,bone,genetic	103.78	57.03	169.33	103.96	informative	informative
ORPHA:3103	Roberts Syndrome	developmental,eye,surgical maxillo-facial,otorhinolaryngological,bone,genetic	103.76	58.36	171.03	103.14	informative	informative
ORPHA:906	Wiskott-Aldrich Syndrome	immunological,skin,neoplastic,haematological,genetic	103.15	58.41	114.78	68.54	diagnostic	diagnostic
ORPHA:79443	Pseudohypoparathyroidism Type 1A	skin,renal,endocrine,bone,developmental,eye,genetic	102.77	43.59	152.65	154.14	informative	informative
ORPHA:46059	Lathosterolosis	metabolism,eye,genetic	102.51	70	146.91	85.19	informative	informative
ORPHA:2995	Baraitser-Winter Cerebrofrontofacial Syndrome	genetic,developmental,eye,neurological	102.46	61.38	160.84	110.63	informative	informative
ORPHA:1452	Cleidocranial Dysplasia	odontological,developmental,bone,genetic	102.38	56.18	130.03	80.32	informative	diagnostic
ORPHA:96167	Recombinant 8 Syndrome	developmental,genetic	102.32	50.31	151.28	87.39	informative	informative
ORPHA:949	Acrocraniofacial Dysostosis	developmental,bone,genetic	101.8	56.39	184.75	109.73	informative	informative
ORPHA:801	Scleroderma	skin	101.72	52.96	123.17	75.31	informative	informative
ORPHA:251510	46,Xy Partial Gonadal Dysgenesis	endocrine,developmental,gynaecological and obstetric,urogenital,infertility,genetic	101.56	41.37	110.79	54.44	diagnostic	informative
ORPHA:261112	Monosomy 9P	developmental,genetic	101.54	51.67	154.99	81.24	informative	informative
ORPHA:156156	Lipoatrophy With Diabetes, Leukomelanodermic Papules, Liver Steatosis, And Hypertrophic Cardiomyopathy	genetic,skin,endocrine	101.38	57.19	138.14	86.18	informative	informative
ORPHA:649	Norrie Disease	developmental,neurological,otorhinolaryngological,eye,genetic	101.2	62.42	108.05	77.53	informative	diagnostic
ORPHA:1812	Ectodermal Dysplasia-Intellectual Disability-Central Nervous System Malformation Syndrome	skin,developmental,genetic	101.09	59.32	121.29	127.07	informative	diagnostic
ORPHA:1465	Coffin-Siris Syndrome	genetic,developmental,bone,neurological	100.87	48.36	168.28	170.76	informative	informative
ORPHA:900	Granulomatosis With Polyangiitis	renal,systemic and rheumatological,neurological,rheumatological of childhood,respiratory,circulatory	100.63	52.58	126.65	71.67	informative	informative
ORPHA:2554	Ear-Patella-Short Stature Syndrome	genetic,developmental,bone,neurological	100.59	55.34	145.54	76.26	diagnostic	diagnostic
ORPHA:2322	Kabuki Syndrome	genetic,abdominal surgical,developmental,surgical thoracic,sucking/swallowing,eye,neurological	100.37	45.74	153.56	157.29	informative	informative
ORPHA:2461	Marden-Walker Syndrome	developmental,surgical maxillo-facial,neurological,otorhinolaryngological,genetic	100.31	57.11	152.27	80.41	informative	informative
ORPHA:812	Sialidosis Type 1	metabolism,neurological,sucking/swallowing,eye,genetic	100.26	62.97	127.18	128.36	informative	informative
ORPHA:289522	Microtriplication 11Q24.1	developmental,genetic	100.02	55.51	151.22	90.05	informative	informative
ORPHA:96191	Paternal Uniparental Disomy Of Chromosome 6	developmental,genetic	99.41	58.1	122.41	131.73	informative	diagnostic
ORPHA:3071	Costello Syndrome	genetic,skin,cardiac malformation,developmental,neoplastic,cardiac,sucking/swallowing,neurological	99.27	53.73	143.58	149.46	informative	informative
ORPHA:2637	Microcephalic Osteodysplastic Primordial Dwarfism Type Ii	endocrine,developmental,neurological,bone,genetic	99.15	56.1	139.73	144.65	informative	diagnostic
ORPHA:85293	X-Linked Intellectual Disability, Cabezas Type	genetic,developmental,neurological	98.69	50.46	143.41	80.15	informative	informative
ORPHA:2556	Microphthalmia With Linear Skin Defects Syndrome	genetic,skin,abdominal surgical,developmental,eye,neurological	98.12	63.91	117.32	123.5	informative	diagnostic
ORPHA:2905	Poems Syndrome	neoplastic,neurological,haematological	98	99.45	116.87	120.86	diagnostic	diagnostic
ORPHA:2462	Shprintzen-Goldberg Syndrome	systemic and rheumatological,developmental,neurological,bone,genetic	97.5	51.95	137.03	72.88	informative	informative
ORPHA:1555	Cutis Gyrata-Acanthosis Nigricans-Craniosynostosis Syndrome	skin,developmental,bone,genetic	97.48	52.18	115.51	123.91	informative	diagnostic
ORPHA:293978	Deficiency In Anterior Pituitary Function-Variable Immunodeficiency Syndrome	genetic,immunological,endocrine	97.39	58.6	114.27	72.99	diagnostic	diagnostic
ORPHA:95409	Acute Adrenal Insufficiency	endocrine	97.25	34.61	97.27	48.25	informative	informative
ORPHA:821	Sotos Syndrome	developmental,neoplastic,eye,bone,genetic	97.21	54.28	123.28	124.6	informative	informative
ORPHA:558	Marfan Syndrome	genetic,systemic and rheumatological,bone,developmental,surgical thoracic,eye,circulatory	97.07	40.62	127.75	132.99	informative	informative
ORPHA:565	Menkes Disease	genetic,skin,metabolism,neurological	96.99	60.27	134.86	138.55	informative	informative
ORPHA:2839	Pelvis-Shoulder Dysplasia	developmental,bone,genetic	96.65	55.94	153.95	94.43	informative	diagnostic
ORPHA:2781	Osteopetrosis And Related Disorders	developmental,bone,genetic	96.37	52.5	117.36	120.72	diagnostic	diagnostic
ORPHA:2990	Autosomal Recessive Multiple Pterygium Syndrome	developmental,genetic	96.31	48.94	130.5	132.28	informative	informative
ORPHA:85201	Genitopatellar Syndrome	genetic,developmental,bone,neurological	96.19	47.92	140.16	145.33	informative	diagnostic
ORPHA:861	Treacher-Collins Syndrome	developmental,eye,surgical maxillo-facial,otorhinolaryngological,sucking/swallowing,bone,genetic	96.12	51.03	120.7	76.52	informative	diagnostic
ORPHA:2588	Myhre Syndrome	genetic,developmental,bone,neurological	95.86	51.32	121.62	128.29	informative	diagnostic
ORPHA:3309	Tetrasomy 5P	developmental,eye,genetic	95.5	56.5	158.53	163.04	informative	diagnostic
ORPHA:910	Xeroderma Pigmentosum	genetic,skin,developmental,neoplastic,eye,neurological	95.28	48.77	121.64	127.85	informative	diagnostic
ORPHA:264200	14Q22Q23 Microdeletion Syndrome	developmental,genetic	94.91	49.77	128.6	74.43	informative	diagnostic
ORPHA:508	Leprechaunism	genetic,skin,developmental,endocrine	94.59	60.12	119.09	128.1	informative	diagnostic
ORPHA:183	Eosinophilic Granulomatosis With Polyangiitis	renal,systemic and rheumatological,circulatory,cardiac,rheumatological of childhood,respiratory,neurological	94.51	53.57	107.74	57.84	diagnostic	informative
ORPHA:1926	Diabetic Embryopathy	teratologic,developmental,surgical maxillo-facial,cardiac,otorhinolaryngological,sucking/swallowing	94.46	55.71	121.8	73.06	informative	diagnostic
ORPHA:1449	Ring Chromosome 7 Syndrome	developmental,genetic	94.1	55.36	150.94	86.63	informative	diagnostic
ORPHA:289176	Autosomal Recessive Hypophosphatemic Rickets	renal,endocrine,developmental,bone,genetic	93.95	57.39	116.85	78.86	diagnostic	diagnostic
ORPHA:79444	Pseudohypoparathyroidism Type 1C	skin,renal,endocrine,bone,developmental,eye,genetic	93.94	36.06	133.54	135.24	informative	informative
ORPHA:3464	Woodhouse-Sakati Syndrome	endocrine,gynaecological and obstetric,neurological,infertility,genetic	93.71	51.28	105.13	67.9	diagnostic	diagnostic
ORPHA:261318	Trisomy 20P	developmental,genetic	93.58	46.83	142.76	145.8	informative	informative
ORPHA:899	Walker-Warburg Syndrome	metabolism,developmental,neurological,eye,genetic	93.57	47.87	118.75	77.18	diagnostic	diagnostic
ORPHA:85199	Craniosynostosis-Anal Anomalies-Porokeratosis Syndrome	developmental,bone,genetic	92.97	51.2	129.75	141.21	informative	diagnostic
ORPHA:191	Cockayne Syndrome	genetic,skin,developmental,neoplastic,otorhinolaryngological,eye,neurological	92.86	52.76	140.42	142.44	informative	informative
ORPHA:432	Normosmic Congenital Hypogonadotropic Hypogonadism	genetic,infertility,gynaecological and obstetric,endocrine	92.78	37.21	102.41	54.81	diagnostic	diagnostic
ORPHA:2750	Orofaciodigital Syndrome Type 1	genetic,skin,renal,developmental,surgical maxillo-facial,otorhinolaryngological,bone,neurological	92.76	49.57	129.12	134.8	informative	diagnostic
ORPHA:96201	X Small Rings	endocrine,developmental,gynaecological and obstetric,infertility,genetic	92.6	56.17	147.76	156.13	informative	informative
ORPHA:391487	Autoimmune Enteropathy And Endocrinopathy-Susceptibility To Chronic Infections Syndrome	genetic,immunological,endocrine,gastroenterological	92.39	58.62	121.25	81.54	diagnostic	diagnostic
ORPHA:280365	Autosomal Semi-Dominant Severe Lipodystrophic Laminopathy	genetic,skin,endocrine	92.32	45.54	133.51	74.59	diagnostic	informative
ORPHA:335	Congenital Fibrinogen Deficiency	genetic,haematological	92.29	63.07	122.08	125.3	diagnostic	diagnostic
ORPHA:99329	48,Xyyy Syndrome	developmental,urogenital,neurological,infertility,genetic	92.17	38.13	125.11	133.18	informative	informative
ORPHA:2836	Peho Syndrome	genetic,skin,eye,neurological	92.09	53.23	133.52	139.26	informative	diagnostic
ORPHA:96129	Distal Monosomy 19P13.3	developmental,genetic	91.97	60.75	121.14	130.18	informative	diagnostic
ORPHA:91347	Tsh-Secreting Pituitary Adenoma	neoplastic,endocrine	91.94	46.72	102.43	49.12	diagnostic	informative
ORPHA:442	Congenital Hypothyroidism	genetic,endocrine	91.63	48.92	116.62	62.56	informative	informative
ORPHA:289	Ellis Van Creveld Syndrome	skin,cardiac malformation,renal,developmental,respiratory,bone,genetic	91.48	43.68	136.12	88.25	informative	diagnostic
ORPHA:950	Acrodysostosis	developmental,surgical maxillo-facial,otorhinolaryngological,bone,genetic	91.43	43.17	125.23	72.88	informative	diagnostic
ORPHA:2108	Hallermann-Streiff Syndrome	genetic,skin,developmental,eye,bone,neurological	91.34	54.97	125.84	132.21	informative	diagnostic
ORPHA:314585	15Q Overgrowth Syndrome	genetic,developmental,eye,neurological	91.29	42.86	155.32	93.94	informative	diagnostic
ORPHA:2052	Fraser Syndrome	abdominal surgical,renal,developmental,otorhinolaryngological,eye,genetic	91.19	49.9	118.35	122.66	informative	diagnostic
ORPHA:1827	Acromelic Frontonasal Dysplasia	developmental,bone,genetic	91.04	56.83	122.59	83.82	diagnostic	diagnostic
ORPHA:47	X-Linked Agammaglobulinemia	immunological,genetic	90.9	48.47	114.38	63.09	diagnostic	diagnostic
ORPHA:666	Osteogenesis Imperfecta	developmental,bone,genetic	90.71	52.29	114.34	69.12	informative	diagnostic
ORPHA:580	Mucopolysaccharidosis Type 2	genetic,skin,bone,developmental,metabolism,cardiac,sucking/swallowing,eye,neurological	90.39	42.88	112.37	119.38	informative	informative
ORPHA:1600	Monosomy 18Q	developmental,surgical maxillo-facial,otorhinolaryngological,eye,genetic	90.23	44.89	131.89	134.45	informative	informative
ORPHA:99776	Mosaic Trisomy 9	developmental,genetic	90.21	40.72	130.91	132.5	informative	informative
ORPHA:87	Apert Syndrome	developmental,eye,surgical maxillo-facial,otorhinolaryngological,sucking/swallowing,bone,genetic	89.85	52.27	127.85	134.02	informative	diagnostic
ORPHA:636	Neurofibromatosis Type 1	genetic,skin,renal,circulatory,bone,developmental,neoplastic,eye,neurological	89.59	57.89	129.18	132.81	informative	diagnostic
ORPHA:1597	Distal Monosomy 17Q	developmental,genetic	89.46	54.53	128.52	136.11	informative	diagnostic
ORPHA:261534	49,Xxxyy Syndrome	developmental,genetic	89.32	41.72	137.02	74.81	informative	diagnostic
ORPHA:90291	Systemic Sclerosis	skin,renal,systemic and rheumatological,cardiac,rheumatological of childhood,respiratory	89.25	44.45	97.37	52.48	informative	informative
ORPHA:2754	Orofaciodigital Syndrome Type 6	genetic,developmental,eye,surgical maxillo-facial,otorhinolaryngological,sucking/swallowing,bone,neurological	89.03	44.61	120.49	122.06	informative	diagnostic
ORPHA:2616	3M Syndrome	developmental,bone,genetic	88.88	47.6	127.58	82.22	informative	diagnostic
ORPHA:50	Aicardi Syndrome	developmental,neoplastic,neurological,eye,genetic	88.86	45.18	122.16	124.66	informative	diagnostic
ORPHA:847	Alpha-Thalassemia-X-Linked Intellectual Disability Syndrome	genetic,endocrine,developmental,gynaecological and obstetric,haematological,urogenital,neurological	88.85	43.47	124.71	127.24	informative	diagnostic
ORPHA:1327	Camptodactyly Syndrome, Guadalajara Type 1	developmental,genetic	88.83	46.95	140.2	83.87	informative	diagnostic
ORPHA:1454	Joubert Syndrome With Hepatic Defect	genetic,hepatic,developmental,sucking/swallowing,eye,neurological	88.64	41.84	109.74	58.73	diagnostic	diagnostic
ORPHA:64	Alström Syndrome	renal,endocrine,developmental,cardiac,otorhinolaryngological,eye,genetic	88.58	90.18	115.44	71.12	informative	diagnostic
ORPHA:3301	Tetraamelia-Multiple Malformations Syndrome	bone,developmental,eye,genetic	88.54	43.7	104.87	57.97	informative	diagnostic
ORPHA:628	Diastrophic Dwarfism	developmental,bone,genetic	88.46	49.26	133.72	80.26	informative	diagnostic
ORPHA:3404	Ulbright-Hodes Syndrome	genetic,developmental,renal,neurological	88.42	42.93	135.48	77.47	diagnostic	diagnostic
ORPHA:99889	Cushing Syndrome Due To Ectopic Acth Secretion	infertility,neoplastic,endocrine,gastroenterological	88.35	39.07	97.29	42.32	diagnostic	diagnostic
ORPHA:228390	Frontonasal Dysplasia-Alopecia-Genital Anomalies Syndrome	skin,developmental,eye,bone,genetic	88.27	50.45	105.3	61.09	informative	diagnostic
ORPHA:1901	Ehlers-Danlos Syndrome, Dermatosparaxis Type	systemic and rheumatological,skin,developmental,genetic	88.19	42.87	123.69	74.41	informative	informative
ORPHA:1133	Aredyld Syndrome	skin,renal,endocrine,developmental,genetic	87.96	47.46	110.55	120.56	informative	diagnostic
ORPHA:100	Ataxia-Telangiectasia	genetic,skin,immunological,endocrine,developmental,neoplastic,gynaecological and obstetric,eye,neurological	87.88	89.22	96.68	67.6	diagnostic	diagnostic
ORPHA:85138	Addison Disease	endocrine	87.88	27.27	86.34	33.18	informative	informative
ORPHA:3226	Deafness-Lymphedema-Leukemia Syndrome	genetic,skin,developmental,neoplastic,haematological,otorhinolaryngological,circulatory	87.69	43.46	90.84	45.86	diagnostic	diagnostic
ORPHA:2298	Insulin-Resistance Syndrome Type B	genetic,endocrine	87.68	90.26	89.33	63.57	diagnostic	diagnostic
ORPHA:3419	Van Regemorter-Pierquin-Vamos Syndrome		87.63	44.96	126.44	62.62	informative	diagnostic
ORPHA:477	Kid Syndrome	skin,developmental,otorhinolaryngological,eye,genetic	87.48	49.57	104.33	67.64	informative	diagnostic
ORPHA:500	Noonan Syndrome With Multiple Lentigines	skin,cardiac malformation,developmental,neoplastic,cardiac,otorhinolaryngological,genetic	87.39	44.9	107.57	116.81	informative	diagnostic
ORPHA:1772	45,X/46,Xy Mixed Gonadal Dysgenesis	endocrine,developmental,gynaecological and obstetric,urogenital,infertility,genetic	87.27	42.79	111.63	114.63	informative	diagnostic
ORPHA:254346	19P13.12 Microdeletion Syndrome	developmental,genetic	87.24	46.1	122.09	122.74	informative	informative
ORPHA:2976	Pseudoleprechaunism Syndrome, Patterson Type	genetic,endocrine	86.97	53.89	122.91	135.02	diagnostic	diagnostic
ORPHA:168569	H Syndrome	genetic,skin,otorhinolaryngological,endocrine	86.86	47.23	103.5	109.57	diagnostic	diagnostic
ORPHA:261519	Maternal Uniparental Disomy Of Chromosome X	developmental,genetic	86.66	53.75	124.06	129.89	diagnostic	diagnostic
ORPHA:1860	Thanatophoric Dysplasia Type 1	developmental,bone,genetic	86.62	37.8	120.47	62.49	informative	informative
ORPHA:2083	Prominent Glabella-Microcephaly-Hypogenitalism Syndrome	genetic,developmental,neurological	86.41	39.9	130.54	60.27	informative	diagnostic
ORPHA:1896	Eec Syndrome	skin,renal,developmental,eye,surgical maxillo-facial,otorhinolaryngological,bone,genetic	86.38	45.8	115.98	122.42	diagnostic	diagnostic
ORPHA:2849	Perlman Syndrome	developmental,neoplastic,renal,genetic	86.37	46.82	111.44	118.12	informative	diagnostic
ORPHA:93271	Short Rib-Polydactyly Syndrome, Verma-Naumoff Type	abdominal surgical,developmental,respiratory,bone,genetic	85.93	43.4	145.52	84.02	informative	diagnostic
ORPHA:2152	Mowat-Wilson Syndrome	genetic,abdominal surgical,developmental,neurological	85.88	42.24	124.63	70.55	informative	diagnostic
ORPHA:2907	Hereditary Acrokeratotic Poikiloderma	skin,genetic	85.81	43.53	108.36	59.7	diagnostic	diagnostic
ORPHA:2671	Neu-Laxova Syndrome	genetic,skin,metabolism,developmental,eye,neurological	85.77	54.74	118.81	125.99	diagnostic	diagnostic
ORPHA:35107	Desmosterolosis	metabolism,developmental,bone,genetic	85.74	41.06	115.47	67.72	informative	diagnostic
ORPHA:85321	Deafness-Intellectual Disability Syndrome, Martin-Probst Type	developmental,neurological,otorhinolaryngological,eye,genetic	85.62	45.22	115.97	73.51	informative	informative
ORPHA:813	Silver-Russell Syndrome	developmental,neoplastic,eye,genetic	85.54	46.18	121.91	126.13	informative	diagnostic
ORPHA:58	Alexander Disease	genetic,neurological	85.44	58.35	118.77	85.64	informative	diagnostic
ORPHA:220295	Xeroderma Pigmentosum-Cockayne Syndrome Complex	genetic,skin,developmental,neoplastic,otorhinolaryngological,eye,neurological	85.42	50.7	99.75	62.39	diagnostic	diagnostic
ORPHA:2872	Cardiocranial Syndrome, Pfeiffer Type	genetic,developmental,bone,neurological	85.38	39.25	135.34	73.37	informative	diagnostic
ORPHA:791	Retinitis Pigmentosa	eye,genetic	85.32	47.26	90.5	51.77	informative	diagnostic
ORPHA:920	Ablepharon Macrostomia Syndrome	developmental,surgical maxillo-facial,otorhinolaryngological,eye,genetic	85.2	43.19	120.99	124.8	informative	diagnostic
ORPHA:199299	Late-Onset Isolated Acth Deficiency	endocrine	85.19	41.88	95.52	50.24	diagnostic	informative
ORPHA:355	Gaucher Disease	metabolism,sucking/swallowing,genetic	85.11	45.26	102.14	57.21	diagnostic	diagnostic
ORPHA:140	Campomelic Dysplasia	endocrine,developmental,gynaecological and obstetric,urogenital,bone,genetic	84.97	45.55	131.96	81.12	informative	diagnostic
ORPHA:2612	Linear Nevus Sebaceus Syndrome	skin,developmental,neoplastic,genetic	84.96	52.44	100.86	107.18	diagnostic	diagnostic
ORPHA:75857	6Q Terminal Deletion Syndrome	abdominal surgical,developmental,genetic	84.93	44.94	131.57	81.09	informative	diagnostic
ORPHA:2273	Ichthyosis Follicularis-Alopecia-Photophobia Syndrome	skin,developmental,genetic	84.92	44.49	126.07	126.3	informative	diagnostic
ORPHA:1001	2Q37 Microdeletion Syndrome	genetic,developmental,bone,neurological	84.85	48.84	139.74	143.17	informative	informative
ORPHA:2789	Lateral Meningocele Syndrome	genetic,developmental,neurological	84.82	47.65	115.88	64.47	informative	diagnostic
ORPHA:537	Toxic Epidermal Necrolysis	skin	84.69	46.13	89.6	46.54	diagnostic	informative
ORPHA:15	Achondroplasia	developmental,bone,genetic	84.62	40.27	113.49	66.94	diagnostic	diagnostic
ORPHA:502423	Mitochondrial Myopathy-Cerebellar Ataxia-Pigmentary Retinopathy Syndrome	genetic,metabolism,neurological	84.62	54.34	114.78	116.2	informative	diagnostic
ORPHA:560	Marshall Syndrome	skin,developmental,eye,bone,genetic	84.47	42.37	116.76	68.48	informative	informative
ORPHA:1451	Cinca Syndrome	skin,immunological,systemic and rheumatological,bone,developmental,rheumatological of childhood,eye,genetic	84.37	49.86	111.39	67.6	diagnostic	diagnostic
ORPHA:85284	Bresek Syndrome	genetic,developmental,neurological	84.35	49.59	115.76	71.38	informative	diagnostic
ORPHA:1106	Microphthalmia With Limb Anomalies	developmental,eye,genetic	84.24	44.09	164.21	100.9	informative	diagnostic
ORPHA:217346	19Q13.11 Microdeletion Syndrome	genetic,developmental,neurological	84.11	45.27	124.69	129.51	informative	diagnostic
ORPHA:1493	Vici Syndrome	genetic,skin,immunological,developmental,cardiac,eye,neurological	84.09	52.46	102.74	106.47	diagnostic	diagnostic
ORPHA:251004	Paternal Uniparental Disomy Of Chromosome 1	developmental,genetic	84.09	51.25	98	106.77	informative	diagnostic
ORPHA:3134	Scarf Syndrome	genetic,skin,abdominal surgical,developmental,surgical thoracic,bone,neurological	84.03	47.35	104.06	113.23	informative	diagnostic
ORPHA:2563	Momo Syndrome	genetic,developmental,endocrine	83.96	52.86	112.21	119.27	informative	diagnostic
ORPHA:93	Aspartylglucosaminuria	metabolism,neurological,sucking/swallowing,bone,genetic	83.95	43.76	105.11	111.95	informative	informative
ORPHA:79430	Hermansky-Pudlak Syndrome	skin,metabolism,haematological,eye,genetic	83.94	45.63	86.45	51.07	diagnostic	diagnostic
ORPHA:1784	Acrofrontofacionasal Dysostosis	developmental,bone,genetic	83.75	49.22	145.45	86.79	informative	diagnostic
ORPHA:2804	W Syndrome	genetic,developmental,surgical maxillo-facial,otorhinolaryngological,eye,neurological	83.73	51.04	142.81	148.42	informative	diagnostic
ORPHA:52055	Corpus Callosum Agenesis-Intellectual Disability-Coloboma-Micrognathia Syndrome	genetic,developmental,eye,neurological	83.68	46.73	92	55.57	informative	diagnostic
ORPHA:3409	Urban-Rogers-Meyer Syndrome	genetic,developmental,neurological	83.59	42.62	122.13	68.89	informative	diagnostic
ORPHA:794	Saethre-Chotzen Syndrome	developmental,neoplastic,eye,bone,genetic	83.26	47.6	114.29	70.21	informative	diagnostic
ORPHA:163649	Spondyloepiphyseal Dysplasia, Nishimura Type	genetic,developmental,surgical maxillo-facial,otorhinolaryngological,bone,neurological	83.19	46.42	129.51	78.34	informative	diagnostic
ORPHA:763	Pycnodysostosis	metabolism,developmental,bone,genetic	83.14	39.48	109.26	62.27	informative	diagnostic
ORPHA:1194	Tmem70-Related Mitochondrial Encephalo-Cardio-Myopathy	metabolism,sucking/swallowing,genetic	83.13	49.53	120.53	126.63	informative	diagnostic
ORPHA:75496	Ehlers-Danlos Syndrome, Progeroid Type	skin,systemic and rheumatological,metabolism,developmental,bone,genetic	83.12	45.75	116.36	124.33	informative	diagnostic
ORPHA:50945	Blomstrand Lethal Chondrodysplasia	bone,developmental,eye,genetic	83.06	41.12	127.31	73.98	informative	diagnostic
ORPHA:2396	Encephalocraniocutaneous Lipomatosis	skin,genetic	83.05	51.52	108.44	112.43	diagnostic	diagnostic
ORPHA:29072	Hereditary Pheochromocytoma-Paraganglioma	renal,endocrine,circulatory,neoplastic,genetic	83.02	39.47	106.69	55.26	diagnostic	informative
ORPHA:3376	Triploidy	developmental,eye,genetic	82.99	39.82	104.62	56.18	informative	diagnostic
ORPHA:2044	Floating-Harbor Syndrome	genetic,developmental,neurological	82.95	48.97	144.14	81.23	informative	informative
ORPHA:2388	Choreoacanthocytosis	genetic,skin,neurological	82.92	49.65	103.12	106.95	informative	informative
ORPHA:553	Cushing Syndrome	endocrine	82.9	31.77	93.37	38.05	diagnostic	diagnostic
ORPHA:2323	Sanjad-Sakati Syndrome	genetic,developmental,endocrine,neurological	82.87	44.42	117.2	68.33	informative	diagnostic
ORPHA:3082	Intellectual Disability-Polydactyly-Uncombable Hair Syndrome	genetic,developmental,neurological	82.83	43.45	150.26	79.17	informative	informative
ORPHA:2484	Melnick-Needles Syndrome	developmental,eye,neurological,bone,genetic	82.82	43.25	122.16	77.25	informative	diagnostic
ORPHA:90796	46,Xy Disorder Of Sex Development Due To Isolated 17,20-Lyase Deficiency	endocrine,developmental,gynaecological and obstetric,urogenital,genetic	82.82	28.63	97.1	37.57	informative	informative
ORPHA:1466	Cofs Syndrome	genetic,skin,developmental,neoplastic,otorhinolaryngological,eye,neurological	82.8	45.5	136.27	139.88	informative	diagnostic
ORPHA:96147	Kleefstra Syndrome Due To 9Q34 Microdeletion	genetic,developmental,neurological	82.76	38.72	111.39	59.15	informative	diagnostic
ORPHA:201	Cowden Syndrome	skin,developmental,neoplastic,gastroenterological,genetic	82.74	50.95	121.91	124.54	diagnostic	diagnostic
ORPHA:85443	Al Amyloidosis	renal,systemic and rheumatological,neoplastic,haematological,cardiac,neurological	82.56	46.97	103.63	64.81	diagnostic	diagnostic
ORPHA:284180	Xp22.13P22.2 Duplication Syndrome	genetic,developmental,neurological	82.52	41.1	132.6	137.24	informative	diagnostic
ORPHA:3098	Rhizomelic Syndrome, Urbach Type	developmental,bone,genetic	82.49	51.61	125.52	78.1	informative	diagnostic
ORPHA:1780	Thakker-Donnai Syndrome	developmental,genetic	82.43	48.45	112.15	76.71	informative	diagnostic
ORPHA:251071	8P23.1 Microdeletion Syndrome	urogenital,developmental,genetic	82.37	42.16	113.35	60.34	informative	diagnostic
ORPHA:85278	Christianson Syndrome	genetic,developmental,eye,neurological	82.31	58.36	113.36	69.4	diagnostic	diagnostic
ORPHA:91	Aromatase Deficiency	endocrine,developmental,gynaecological and obstetric,urogenital,infertility,genetic	82.29	47.12	100.17	61.99	diagnostic	diagnostic
ORPHA:783	Rubinstein-Taybi Syndrome	genetic,renal,endocrine,bone,developmental,neoplastic,eye,neurological	82.18	37.14	140.56	74.51	informative	informative
ORPHA:2314	Autosomal Dominant Hyper-Ige Syndrome	skin,genetic,immunological	82.18	45.65	87.71	54.14	diagnostic	diagnostic
ORPHA:1798	Dysostosis, Stanescu Type	developmental,bone,genetic	82.14	43.03	102.78	67.43	diagnostic	diagnostic
ORPHA:352530	Intellectual Disability-Obesity-Brain Malformations-Facial Dysmorphism Syndrome	genetic,developmental,endocrine,neurological	82.12	48.95	125.61	80.49	informative	diagnostic
ORPHA:3042	Intellectual Disability-Cataracts-Calcified Pinnae-Myopathy Syndrome	genetic,eye,neurological	82.03	47.69	111.12	119.92	informative	diagnostic
ORPHA:857	Townes-Brocks Syndrome	abdominal surgical,renal,developmental,surgical maxillo-facial,otorhinolaryngological,bone,genetic	81.72	46.85	137.78	139.67	informative	diagnostic
ORPHA:905	Wilson Disease	genetic,renal,hepatic,metabolism,eye,neurological	81.62	51.28	120.3	86.81	diagnostic	diagnostic
ORPHA:3095	Atypical Rett Syndrome	genetic,neurological	81.13	43.79	121.99	69.77	informative	diagnostic
ORPHA:261330	Distal 22Q11.2 Microdeletion Syndrome	developmental,genetic	81.1	44.53	124	126.87	informative	informative
ORPHA:50814	Craniolenticulosutural Dysplasia	developmental,eye,genetic	81.05	48.06	99.7	110.23	informative	diagnostic
ORPHA:3085	Retinitis Pigmentosa-Intellectual Disability-Deafness-Hypogonadism Syndrome	otorhinolaryngological,developmental,eye,genetic	80.84	40.63	101.33	56.14	informative	diagnostic
ORPHA:117	Behçet Disease	skin,renal,systemic and rheumatological,circulatory,rheumatological of childhood,eye,neurological	80.78	42.79	116.56	68.48	informative	informative
ORPHA:125	Bloom Syndrome	immunological,skin,developmental,neoplastic,haematological,genetic	80.61	44.3	95.93	100.3	diagnostic	diagnostic
ORPHA:1826	Frontometaphyseal Dysplasia	genetic,developmental,bone,neurological	80.61	40.01	152.53	83.53	informative	diagnostic
ORPHA:2983	Disorder Of Sex Development-Intellectual Disability Syndrome	genetic,endocrine,developmental,gynaecological and obstetric,urogenital,neurological	80.6	47.81	114.97	68.67	informative	diagnostic
ORPHA:2495	Meningioma	endocrine,neoplastic,neurological	80.54	45.3	107.58	66.11	diagnostic	diagnostic
ORPHA:2095	Gorlin-Chaudhry-Moss Syndrome	skin,developmental,genetic	80.44	43.92	109.91	68.49	informative	diagnostic
ORPHA:96253	Cushing Disease	infertility,neoplastic,endocrine	80.44	25.62	100.47	40.96	informative	informative
ORPHA:3068	Intellectual Disability-Myopathy-Short Stature-Endocrine Defect Syndrome	genetic,neurological	80.28	43.33	118.55	123.76	informative	diagnostic
ORPHA:2617	Microcephalic Primordial Dwarfism, Montreal Type	genetic,developmental,neurological	80.27	39.21	126.86	134.73	informative	diagnostic
ORPHA:559	Marinesco-Sjögren Syndrome	genetic,developmental,eye,neurological	79.94	47.68	121.35	126.67	informative	diagnostic
ORPHA:1438	Ring Chromosome 10 Syndrome	genetic,developmental,neurological	79.88	44.1	114.77	68.56	informative	diagnostic
ORPHA:1185	Spinocerebellar Ataxia-Dysmorphism Syndrome	genetic,neurological	79.84	45.24	101.18	105.28	informative	diagnostic
ORPHA:221016	Rothmund-Thomson Syndrome Type 2	skin,developmental,neoplastic,eye,genetic	79.8	44.83	108.66	64.04	informative	diagnostic
ORPHA:3224	Deafness-Genital Anomalies-Metacarpal And Metatarsal Synostosis Syndrome	developmental,urogenital,neurological,otorhinolaryngological,genetic	79.73	45.57	111.51	66.58	informative	diagnostic
ORPHA:1970	Facial Dysmorphism-Macrocephaly-Myopia-Dandy-Walker Malformation Syndrome	genetic,developmental,neurological	79.51	40.95	123.63	133.33	informative	diagnostic
ORPHA:93260	Pfeiffer Syndrome Type 3	bone,developmental,eye,genetic	79.48	39.45	122.89	59.56	informative	informative
ORPHA:61	Alpha-Mannosidosis	genetic,metabolism,eye,sucking/swallowing,bone,neurological	79.44	38.7	113.07	121.23	informative	diagnostic
ORPHA:1394	Cerebrofaciothoracic Dysplasia	genetic,developmental,bone,neurological	79.25	43.47	108.3	70.37	informative	diagnostic
ORPHA:457193	Autosomal Dominant Intellectual Disability-Craniofacial Anomalies-Cardiac Defects Syndrome	cardiac malformation,developmental,neurological,bone,genetic	79.24	38.93	118.12	71.69	informative	diagnostic
ORPHA:96092	8P Inverted Duplication/Deletion Syndrome	developmental,genetic	79.21	41.9	132.07	134.15	informative	informative
ORPHA:98850	Aggressive Systemic Mastocytosis	neoplastic,haematological	79.2	40.28	76.23	46.59	diagnostic	diagnostic
ORPHA:261290	Trisomy 17P	developmental,genetic	79.19	39.56	126.45	60.25	informative	diagnostic
ORPHA:2963	Progeroid Syndrome, Petty Type	skin,eye,genetic	79.14	42.48	119.84	73.51	informative	diagnostic
ORPHA:435628	Keppen-Lubinsky Syndrome	genetic,skin,endocrine	79.11	52.41	119.59	126.98	informative	diagnostic
ORPHA:3051	Intellectual Disability-Sparse Hair-Brachydactyly Syndrome	genetic,developmental,neurological	79.1	37.07	135.84	79.44	informative	diagnostic
ORPHA:564	Meckel Syndrome	genetic,abdominal surgical,renal,bone,developmental,surgical maxillo-facial,otorhinolaryngological,eye,neurological	79.08	37.3	123.85	70.23	informative	diagnostic
ORPHA:300373	Familial Infantile Gigantism	genetic,endocrine	79.07	37.94	90.97	50.24	diagnostic	diagnostic
ORPHA:2980	Acrootoocular Syndrome	developmental,eye,genetic	79.06	39.78	138.31	144.18	diagnostic	diagnostic
ORPHA:3080	Intellectual Disability, Wolff Type	genetic,developmental,neurological	78.86	35.79	148.78	79.16	informative	informative
ORPHA:1830	Schimke Immuno-Osseous Dysplasia	immunological,renal,odontological,developmental,bone,genetic	78.81	49.07	90.06	99.05	diagnostic	diagnostic
ORPHA:2166	Holoprosencephaly-Postaxial Polydactyly Syndrome	genetic,developmental,neurological	78.81	40.39	106.8	57.66	informative	informative
ORPHA:276621	Sporadic Pheochromocytoma/Secreting Paraganglioma	neoplastic,endocrine	78.78	35.98	99.25	52.48	informative	informative
ORPHA:1236	Severe Microbrachycephaly-Intellectual Disability-Athetoid Cerebral Palsy Syndrome	genetic,developmental,neurological	78.7	45.05	126.98	133.99	informative	diagnostic
ORPHA:231214	Beta-Thalassemia Major	renal,genetic,haematological	78.65	55.7	102.91	105.03	informative	diagnostic
ORPHA:2707	Oculocerebrofacial Syndrome, Kaufman Type	genetic,developmental,eye,neurological	78.52	45.19	123.3	130.71	informative	diagnostic
ORPHA:52	Alagille Syndrome	cardiac malformation,renal,abdominal surgical,hepatic,developmental,neoplastic,eye,genetic	78.37	45.07	103.2	109.55	informative	diagnostic
ORPHA:1501	Adrenocortical Carcinoma	renal,endocrine,neoplastic,infertility,circulatory	78.37	37.33	79.51	44.42	diagnostic	diagnostic
ORPHA:1328	Camurati-Engelmann Disease	developmental,bone,genetic	78.36	49.83	101.57	103.2	diagnostic	diagnostic
ORPHA:79408	Severe Generalized Recessive Dystrophic Epidermolysis Bullosa	skin,developmental,eye,genetic	78.33	42.77	101.78	61.06	diagnostic	diagnostic
ORPHA:2715	Oculorenocerebellar Syndrome	genetic,renal,eye,neurological	78.31	40.9	97	101.62	informative	diagnostic
ORPHA:261250	16Q24.3 Microdeletion Syndrome	developmental,genetic	78.31	43.86	96.77	100.34	informative	diagnostic
ORPHA:285	Ehlers-Danlos Syndrome, Hypermobility Type	systemic and rheumatological,skin,developmental,genetic	78.3	42.48	112.91	118.31	informative	informative
ORPHA:915	Aarskog-Scott Syndrome	skin,developmental,urogenital,neurological,genetic	78.21	34.4	133.11	65.12	informative	diagnostic
ORPHA:990	Agnathia-Holoprosencephaly-Situs Inversus Syndrome	genetic,developmental,neurological	78.11	42.08	93.17	54.58	informative	diagnostic
ORPHA:48652	Monosomy 22Q13	genetic,developmental,neurological	78.05	43.18	117.88	120.72	informative	diagnostic
ORPHA:797	Sarcoidosis	renal,endocrine,systemic and rheumatological,cardiac,rheumatological of childhood,respiratory,eye,neurological	77.99	45.06	89.88	51.67	diagnostic	diagnostic
ORPHA:2457	Mandibuloacral Dysplasia	skin,endocrine,developmental,eye,bone,genetic	77.96	47.58	114.49	118.41	diagnostic	diagnostic
ORPHA:93325	Autosomal Dominant Kenny-Caffey Syndrome	genetic,developmental,bone,endocrine	77.84	41.43	94.34	100.74	diagnostic	diagnostic
ORPHA:2077	German Syndrome	skin,circulatory,developmental,eye,genetic	77.83	42.35	110.96	115.13	informative	diagnostic
ORPHA:263455	Hyperinsulinism Due To Hnf4A Deficiency	genetic,endocrine	77.74	29.44	93.37	43.99	diagnostic	informative
ORPHA:137834	Frank-Ter Haar Syndrome	developmental,bone,genetic	77.71	41.88	107.67	58.33	informative	diagnostic
ORPHA:221	Dermatomyositis	systemic and rheumatological,skin,renal,neurological	77.6	41.2	83.26	44.36	diagnostic	diagnostic
ORPHA:251066	8P11.2 Deletion Syndrome	developmental,genetic	77.6	39.52	96.46	100.88	informative	diagnostic
ORPHA:293843	3Mc Syndrome	genetic,developmental,neurological	77.5	36.21	92.31	99.48	informative	diagnostic
ORPHA:163746	Peripheral Demyelinating Neuropathy-Central Dysmyelinating Leukodystrophy-Waardenburg Syndrome-Hirschsprung Disease	genetic,skin,developmental,gastroenterological,otorhinolaryngological,neurological	77.46	45.96	106.02	69	informative	diagnostic
ORPHA:870	Down Syndrome	genetic,cardiac malformation,developmental,sucking/swallowing,eye,neurological	77.41	47.79	124.47	130.59	informative	informative
ORPHA:3166	Sialuria	metabolism,genetic	77.3	53.65	124.15	132.7	informative	diagnostic
ORPHA:2332	Kbg Syndrome	odontological,genetic,developmental,neurological	77.26	36.75	121.55	61.74	informative	informative
ORPHA:3242	Renpenning Syndrome	genetic,abdominal surgical,developmental,neurological	77.25	38.52	107.94	62.71	informative	diagnostic
ORPHA:2315	Johanson-Blizzard Syndrome	genetic,skin,abdominal surgical,endocrine,developmental,neurological	77.24	52.7	89.85	94.61	diagnostic	diagnostic
ORPHA:109	Bannayan-Riley-Ruvalcaba Syndrome	genetic,skin,developmental,neoplastic,neurological,gastroenterological,circulatory	77.23	38.56	107.97	112.9	informative	diagnostic
ORPHA:568	Microphthalmia, Lenz Type	genetic,developmental,eye,neurological	77.2	42.02	111.54	115.89	informative	diagnostic
ORPHA:2615	Nakajo-Nishimura Syndrome	skin,endocrine,systemic and rheumatological,rheumatological of childhood,genetic	77.2	47.99	99.66	65.71	diagnostic	diagnostic
ORPHA:127	Borjeson-Forssman-Lehmann Syndrome	endocrine,developmental,neurological,eye,genetic	77.19	38.24	116.69	119.52	informative	diagnostic
ORPHA:1520	Craniofrontonasal Dysplasia	genetic,developmental,bone,neurological	77.18	39.28	133.49	79.64	informative	diagnostic
ORPHA:290	Congenital Rubella Syndrome	infectious,teratologic,developmental,eye,neurological	77.17	45.99	95.97	98.49	diagnostic	diagnostic
ORPHA:2115	Harrod Syndrome	genetic,developmental,eye,neurological	77.14	39.05	97.87	104.64	informative	diagnostic
ORPHA:1387	Cataract-Intellectual Disability-Hypogonadism Syndrome	genetic,endocrine,developmental,gynaecological and obstetric,infertility,eye,neurological	77.13	35.18	112.61	56.08	informative	diagnostic
ORPHA:585	Multiple Sulfatase Deficiency	genetic,skin,bone,metabolism,developmental,sucking/swallowing,eye,neurological	77.07	35.29	122.38	126.37	informative	diagnostic
ORPHA:1052	Mosaic Variegated Aneuploidy Syndrome	developmental,neoplastic,eye,genetic	77.03	47.58	126.98	130.54	informative	diagnostic
ORPHA:411629	Nephropathic Infantile Cystinosis	metabolism,renal,genetic	76.81	48.92	83.7	51.71	diagnostic	diagnostic
ORPHA:3452	Whipple Disease	infectious,neurological,gastroenterological	76.8	45.45	89.41	52.2	diagnostic	diagnostic
ORPHA:258	Congenital Muscular Dystrophy Type 1A	genetic,neurological	76.75	52.17	104.8	73.11	diagnostic	diagnostic
ORPHA:3342	Arterial Tortuosity Syndrome	genetic,skin,abdominal surgical,developmental,surgical thoracic,circulatory	76.63	46.29	114.75	118.34	informative	informative
ORPHA:394	Classic Homocystinuria	metabolism,developmental,neurological,eye,genetic	76.59	45.17	105	110.09	informative	diagnostic
ORPHA:2728	Blepharophimosis-Intellectual Disability Syndrome, Ohdo Type	genetic,developmental,neurological	76.58	44.71	115.72	122.51	informative	diagnostic
ORPHA:581	Mucopolysaccharidosis Type 3	genetic,bone,metabolism,developmental,sucking/swallowing,eye,neurological	76.56	34.36	94.8	101.22	informative	diagnostic
ORPHA:2969	Proteus-Like Syndrome	skin,developmental,neoplastic,eye,genetic	76.49	41	98.52	106.27	informative	diagnostic
ORPHA:892	Von Hippel-Lindau Disease	genetic,renal,endocrine,circulatory,developmental,neoplastic,eye,neurological	76.4	54.66	103.18	71.01	diagnostic	diagnostic
ORPHA:2643	Microcephalic Primordial Dwarfism, Toriello Type	developmental,eye,neurological,bone,genetic	76.39	43.57	92.56	97.59	informative	diagnostic
ORPHA:3255	Filippi Syndrome	genetic,developmental,bone,neurological	76.23	36.33	125.12	75.45	informative	diagnostic
ORPHA:1458	Codas Syndrome	bone,developmental,eye,genetic	76.14	34.2	108.78	115.37	informative	diagnostic
ORPHA:2250	Hyposmia-Nasal And Ocular Hypoplasia-Hypogonadotropic Hypogonadism Syndrome	endocrine,gynaecological and obstetric,infertility,eye,genetic	76	42.03	73.82	50.66	informative	diagnostic
ORPHA:653	Multiple Endocrine Neoplasia Type 2	genetic,neoplastic,endocrine,gastroenterological	75.97	51.53	100.09	101.44	informative	diagnostic
ORPHA:50810	Microlissencephaly-Micromelia Syndrome	genetic,neurological	75.94	48.93	129.24	136.81	informative	diagnostic
ORPHA:251014	2Q31.1 Microdeletion Syndrome	developmental,genetic	75.93	36.29	139.09	75.84	informative	informative
ORPHA:485	Kniest Dysplasia	developmental,surgical maxillo-facial,otorhinolaryngological,sucking/swallowing,bone,genetic	75.92	36.08	94.56	55.55	informative	diagnostic
ORPHA:44	Neonatal Adrenoleukodystrophy	genetic,hepatic,endocrine,metabolism,eye,neurological	75.79	35.32	99.11	104.97	diagnostic	diagnostic
ORPHA:742	Prolidase Deficiency	genetic,skin,metabolism,neurological	75.78	43.13	112.94	114.75	informative	diagnostic
ORPHA:1933	Mitochondrial Dna Depletion Syndrome, Encephalomyopathic Form With Methylmalonic Aciduria	genetic,metabolism,neurological	75.76	44.39	90.91	65.6	informative	diagnostic
ORPHA:1968	Flat Face-Microstomia-Ear Anomaly Syndrome	developmental,genetic	75.74	36.38	106.8	60.01	informative	diagnostic
ORPHA:93259	Pfeiffer Syndrome Type 2	bone,developmental,eye,genetic	75.6	34.2	120.38	59.06	informative	informative
ORPHA:79102	Thyrotoxic Periodic Paralysis	neurological	75.55	49.11	90.72	66.63	diagnostic	diagnostic
ORPHA:52901	Isolated Follicle Stimulating Hormone Deficiency	genetic,infertility,gynaecological and obstetric,endocrine	75.54	29.52	79.24	39.16	diagnostic	diagnostic
ORPHA:435	Ito Hypomelanosis	skin,developmental,neurological,eye,genetic	75.45	41.72	99.2	102.21	informative	diagnostic
ORPHA:238468	Hypohidrotic Ectodermal Dysplasia	skin,odontological,developmental,eye,genetic	75.4	40.07	90.11	58.04	diagnostic	diagnostic
ORPHA:33226	Waldenström Macroglobulinemia	neoplastic,neurological,haematological	75.4	40.21	82.68	43.97	diagnostic	diagnostic
ORPHA:2467	Systemic Mastocytosis	neoplastic,haematological	75.31	38.58	65.22	33.99	diagnostic	diagnostic
ORPHA:99725	Pituitary Gigantism	neoplastic,endocrine	75.19	32.44	84.19	43.72	informative	diagnostic
ORPHA:91355	Sheehan Syndrome	endocrine	75.04	31.63	105.68	47.91	diagnostic	informative
ORPHA:3079	Intellectual Disability, Buenos-Aires Type	genetic,developmental,neurological	74.86	41.65	129.41	134.8	informative	informative
ORPHA:213	Cystinosis	metabolism,genetic	74.75	43.14	85.62	57.13	diagnostic	diagnostic
ORPHA:958	Acro-Renal-Mandibular Syndrome	developmental,genetic	74.68	37.89	116.14	66.95	diagnostic	diagnostic
ORPHA:60030	Loeys-Dietz Syndrome	genetic,systemic and rheumatological,developmental,surgical thoracic,bone,circulatory	74.65	47.33	95.21	50.11	diagnostic	diagnostic
ORPHA:2511	Microbrachycephaly-Ptosis-Cleft Lip Syndrome	genetic,developmental,surgical maxillo-facial,otorhinolaryngological,eye,neurological	74.63	41.4	128.07	135.92	informative	diagnostic
ORPHA:178303	8Q22.1 Microdeletion Syndrome	developmental,genetic	74.61	32.29	114.83	56.39	informative	diagnostic
ORPHA:98791	Alpha-Thalassemia-Intellectual Disability Syndrome Linked To Chromosome 16	genetic,developmental,neurological,haematological	74.59	35.75	105.51	108.88	informative	diagnostic
ORPHA:35687	Erdheim-Chester Disease	systemic and rheumatological,skin	74.54	46.21	98.31	101.99	diagnostic	diagnostic
ORPHA:435938	X-Linked Microcephaly-Growth Retardation-Prognathism-Cryptorchidism Syndrome	genetic,developmental,neurological	74.46	42.43	124.83	130.76	informative	diagnostic
ORPHA:1786	Acrofacial Dysostosis, Catania Type	genetic,developmental,bone,neurological	74.37	33.43	116.51	60.69	informative	diagnostic
ORPHA:2769	Familial Osteodysplasia, Anderson Type	developmental,bone,genetic	74.22	42.39	102.68	68.88	diagnostic	diagnostic
ORPHA:398073	Prader-Willi-Like Syndrome	genetic,endocrine,developmental,gynaecological and obstetric,infertility,sucking/swallowing,neurological	74.13	37.43	102.47	107.85	informative	diagnostic
ORPHA:3206	Stüve-Wiedemann Syndrome	developmental,bone,genetic	74.05	42.43	120.09	122.16	diagnostic	diagnostic
ORPHA:1533	Craniosynostosis-Fibular Aplasia Syndrome	developmental,bone,genetic	73.97	38.51	101.01	109.29	informative	diagnostic
ORPHA:773	Refsum Disease	skin,metabolism,neurological,eye,genetic	73.94	49.46	96.39	102.22	diagnostic	diagnostic
ORPHA:3447	Weaver Syndrome	genetic,developmental,bone,neurological	73.89	33.72	130.8	72.93	informative	diagnostic
ORPHA:77261	Gaucher Disease Type 3	genetic,sucking/swallowing,systemic and rheumatological,bone,metabolism,respiratory,eye,neurological	73.84	38.04	76.62	40.67	informative	informative
ORPHA:2719	Oculocerebral Hypopigmentation Syndrome, Cross Type	skin,odontological,developmental,eye,genetic	73.83	38.31	99.7	102.65	informative	diagnostic
ORPHA:3121	Ruvalcaba Syndrome	genetic,developmental,neurological	73.75	34.74	118.45	66.98	informative	diagnostic
ORPHA:2183	Hydrocephalus-Obesity-Hypogonadism Syndrome	genetic,developmental,infertility,endocrine	73.68	41.62	96.46	53.23	informative	diagnostic
ORPHA:702	Pelizaeus-Merzbacher Disease	genetic,eye,neurological	73.64	47.45	93.47	59.33	informative	diagnostic
ORPHA:1974	Autosomal Recessive Faciodigitogenital Syndrome	urogenital,developmental,genetic	73.44	34.83	111.18	50.26	informative	diagnostic
ORPHA:3459	Wilson-Turner Syndrome	genetic,developmental,endocrine,neurological	73.4	33.8	110.99	60.76	informative	diagnostic
ORPHA:169090	Combined Immunodeficiency Due To Crac Channel Dysfunction	immunological,genetic	73.38	49.19	77.14	49.87	informative	diagnostic
ORPHA:397	Giant Cell Arteritis	systemic and rheumatological,renal,circulatory	73.16	34.55	88.24	90.81	diagnostic	diagnostic
ORPHA:2673	Neurofaciodigitorenal Syndrome	genetic,developmental,renal,neurological	73.16	33.76	96.76	57.73	informative	diagnostic
ORPHA:507	Leishmaniasis	infectious	73.14	34.09	62.94	33.31	diagnostic	diagnostic
ORPHA:769	Rabson-Mendenhall Syndrome	genetic,skin,endocrine	73.11	46.71	79.31	84.28	diagnostic	diagnostic
ORPHA:96097	Distal Trisomy 5Q	developmental,genetic	73.08	37.52	113.81	59.87	informative	diagnostic
ORPHA:3379	Distal Trisomy 17Q	developmental,genetic	73.06	34.98	125.12	128.17	informative	diagnostic
ORPHA:77258	Trichorhinophalangeal Syndrome Type 1 And 3	skin,developmental,bone,genetic	73.02	36.29	137.68	80.18	informative	diagnostic
ORPHA:261344	Trisomy 1Q	developmental,genetic	72.97	37.28	103.28	46.95	informative	diagnostic
ORPHA:1005	Alopecia-Contractures-Dwarfism-Intellectual Disability Syndrome	genetic,skin,developmental,neurological	72.89	37.32	110.12	115.61	informative	diagnostic
ORPHA:261144	14Q12 Microdeletion Syndrome	developmental,genetic	72.87	42.26	103.58	66.29	informative	diagnostic
ORPHA:729	Polycythemia Vera	neoplastic,haematological	72.85	42.94	79.92	48.15	diagnostic	diagnostic
ORPHA:275761	Lysosomal Acid Lipase Deficiency	genetic,metabolism,sucking/swallowing,endocrine	72.75	46.21	103.44	73.43	diagnostic	diagnostic
ORPHA:1707	Distal Trisomy 15Q	genetic,developmental,eye,neurological	72.6	37.96	110.19	55.11	informative	diagnostic
ORPHA:1446	Ring Chromosome 22 Syndrome	developmental,genetic	72.6	40.91	97.17	103.03	diagnostic	diagnostic
ORPHA:163971	X-Linked Intellectual Disability, Cilliers Type	genetic,endocrine,infertility,neurological	72.56	33.16	109.86	54.12	informative	diagnostic
ORPHA:56	Alkaptonuria	skin,metabolism,eye,genetic	72.52	53.83	80.99	86.21	informative	diagnostic
ORPHA:1782	Dysosteosclerosis	developmental,bone,genetic	72.48	42.08	93.24	96.79	informative	diagnostic
ORPHA:1716	Distal Trisomy 18Q	developmental,genetic	72.39	31.1	109.28	45.91	informative	diagnostic
ORPHA:99742	Amish Lethal Microcephaly	genetic,metabolism,developmental,neurological	72.19	39.84	95.61	62.83	informative	diagnostic
ORPHA:3310	Tetrasomy 9P	developmental,genetic	72.13	34.41	114.99	116.83	informative	diagnostic
ORPHA:94065	15Q24 Microdeletion Syndrome	genetic,developmental,neurological	72.12	38.32	137.79	75.38	informative	informative
ORPHA:582	Mucopolysaccharidosis Type 4	metabolism,developmental,eye,sucking/swallowing,bone,genetic	72.07	34.71	94.09	49.99	informative	informative
ORPHA:994	Fetal Akinesia Deformation Sequence	respiratory,developmental,sucking/swallowing,genetic	72.05	38.92	109.45	58.21	informative	diagnostic
ORPHA:96180	Maternal Uniparental Disomy Of Chromosome 4	developmental,genetic	72.05	44.45	86.26	64.21	diagnostic	diagnostic
ORPHA:2712	Oculofaciocardiodental Syndrome	odontological,developmental,neurological,eye,genetic	72.04	36.72	105.69	112.33	informative	diagnostic
ORPHA:1738	Trisomy 4P	developmental,genetic	72	27.95	121.85	60.69	informative	informative
ORPHA:2994	Short Stature-Craniofacial Anomalies-Genital Hypoplasia Syndrome	developmental,genetic	71.9	39.99	109.18	60.47	informative	diagnostic
ORPHA:374	Goldenhar Syndrome	developmental,eye,surgical maxillo-facial,otorhinolaryngological,sucking/swallowing,bone,genetic	71.84	34.01	106.3	107.25	informative	diagnostic
ORPHA:2163	Holoprosencephaly-Craniosynostosis Syndrome	developmental,eye,neurological,bone,genetic	71.83	42.05	105.94	62.12	informative	diagnostic
ORPHA:2211	Hypertelorism-Hypospadias-Polysyndactyly Syndrome	urogenital,developmental,genetic	71.81	41.07	108.66	61.81	informative	diagnostic
ORPHA:98907	Neutral Lipid Storage Disease With Ichthyosis	skin,metabolism,neurological,eye,genetic	71.79	40.7	92.73	98.16	diagnostic	diagnostic
ORPHA:397715	Joubert Syndrome With Jeune Asphyxiating Thoracic Dystrophy	genetic,sucking/swallowing,bone,developmental,respiratory,eye,neurological	71.77	39.64	114.96	116.7	diagnostic	diagnostic
ORPHA:1517	Hypertrichotic Osteochondrodysplasia, Cantu Type	developmental,bone,genetic	71.72	33.35	127.76	68.96	informative	diagnostic
ORPHA:75389	Brain Malformation-Congenital Heart Disease-Postaxial Polydactyly Syndrome	genetic,cardiac malformation,developmental,neurological	71.72	45.72	106.42	69.26	informative	diagnostic
ORPHA:1752	Trisomy 8Q	developmental,genetic	71.65	29.73	102.78	49.96	informative	diagnostic
ORPHA:85202	Keutel Syndrome	genetic,developmental,bone,neurological	71.63	44.8	97.81	69.48	informative	diagnostic
ORPHA:99885	Permanent Neonatal Diabetes Mellitus	genetic,endocrine	71.55	39.43	84.34	85.41	diagnostic	diagnostic
ORPHA:1715	Trisomy 18P	developmental,genetic	71.5	34.07	100.34	106.12	diagnostic	diagnostic
ORPHA:1307	Distal Limb Deficiencies-Micrognathia Syndrome	developmental,genetic	71.5	37.46	92.95	53.01	informative	diagnostic
ORPHA:93274	Thanatophoric Dysplasia Type 2	developmental,bone,genetic	71.5	27.26	91.47	93.24	informative	informative
ORPHA:2189	Hydrolethalus	developmental,surgical maxillo-facial,neurological,otorhinolaryngological,genetic	71.41	29.43	93.03	51.95	informative	diagnostic
ORPHA:93672	Juvenile Dermatomyositis	skin,renal,systemic and rheumatological,rheumatological of childhood,respiratory,neurological	71.28	37.54	86.05	46.47	diagnostic	diagnostic
ORPHA:1787	Acrofacial Dysostosis, Palagonia Type	developmental,bone,genetic	71.2	30.38	102.46	58.21	diagnostic	diagnostic
ORPHA:349	Fucosidosis	metabolism,cardiac,sucking/swallowing,bone,genetic	71.11	41.82	87.75	96.87	diagnostic	diagnostic
ORPHA:2780	Osteopathia Striata-Cranial Sclerosis Syndrome	developmental,bone,genetic	71.06	43.59	91.65	92.37	diagnostic	diagnostic
ORPHA:2003	Cleft Lip/Palate-Deafness-Sacral Lipoma Syndrome	otorhinolaryngological,developmental,genetic,surgical maxillo-facial	71.05	45.98	87.89	91.1	informative	diagnostic
ORPHA:2655	Thanatophoric Dysplasia	developmental,bone,genetic	71.02	27.04	96.27	97.86	informative	informative
ORPHA:143	Parathyroid Carcinoma	neoplastic,endocrine	70.97	29.69	80.4	39.12	diagnostic	diagnostic
ORPHA:40366	Acitretin/Etretinate Embryopathy	developmental,intoxications,teratologic	70.82	42.66	92.72	57.44	diagnostic	diagnostic
ORPHA:1647	Oculocerebrocutaneous Syndrome	genetic,developmental,neurological	70.81	34.79	96.16	97.63	diagnostic	diagnostic
ORPHA:93267	Cloverleaf Skull-Multiple Congenital Anomalies Syndrome	bone,developmental,eye,genetic	70.81	36.31	108.86	66.09	informative	diagnostic
ORPHA:1636	Distal Monosomy 7Q36	developmental,genetic	70.64	32.99	115.21	54.11	informative	diagnostic
ORPHA:1488	Cooper-Jabs Syndrome	developmental,genetic	70.63	38.74	112.12	63.72	informative	diagnostic
ORPHA:86822	Lissencephaly Type 3-Metacarpal Bone Dysplasia Syndrome	genetic,developmental,neurological	70.61	50.78	112.19	79.45	diagnostic	diagnostic
ORPHA:2720	Oculocerebral Hypopigmentation Syndrome, Preus Type		70.58	41.44	86.51	90.24	informative	diagnostic
ORPHA:1101	Anophthalmia-Megalocornea-Cardiopathy-Skeletal Anomalies Syndrome	developmental,genetic	70.56	35.5	98.42	51.98	informative	diagnostic
ORPHA:2143	Donnai-Barrow Syndrome	abdominal surgical,developmental,genetic,surgical thoracic	70.54	42.45	100.03	67.07	informative	diagnostic
ORPHA:1598	Monosomy 18P	developmental,eye,genetic	70.52	34.32	101.57	53.3	informative	diagnostic
ORPHA:276152	Multiple Endocrine Neoplasia Type 4	genetic,neoplastic,endocrine	70.46	30.08	101.98	58.2	diagnostic	informative
ORPHA:233	Duane Retraction Syndrome	genetic,developmental,eye,neurological	70.38	37.99	109.96	114.1	diagnostic	diagnostic
ORPHA:2908	Kindler Syndrome	skin,genetic	70.37	33.81	105.67	107.19	diagnostic	diagnostic
ORPHA:171	Primary Sclerosing Cholangitis	hepatic	70.36	39.76	88.45	55.54	diagnostic	diagnostic
ORPHA:2318	Joubert Syndrome With Oculorenal Defect	genetic,renal,developmental,sucking/swallowing,eye,neurological	70.33	25.03	91.14	40.98	diagnostic	diagnostic
ORPHA:786	Glucocorticoid Resistance	endocrine,developmental,gynaecological and obstetric,urogenital,genetic	70.2	30.29	55.83	24.31	diagnostic	informative
ORPHA:87876	Sialidosis Type 2	genetic,renal,bone,metabolism,developmental,sucking/swallowing,eye,neurological	69.92	35.44	90.69	96.9	informative	diagnostic
ORPHA:2053	Freeman-Sheldon Syndrome	developmental,sucking/swallowing,genetic	69.84	31.09	109.66	55.22	informative	diagnostic
ORPHA:805	Tuberous Sclerosis Complex	genetic,skin,renal,developmental,neoplastic,neurological	69.84	38.95	110.62	115.66	diagnostic	diagnostic
ORPHA:94080	Non-Functioning Paraganglioma	neoplastic,endocrine	69.79	29.21	81.54	39.13	informative	informative
ORPHA:634	Netherton Syndrome	skin,genetic,immunological	69.74	44.41	77.64	56.02	diagnostic	diagnostic
ORPHA:298	Mitochondrial Neurogastrointestinal Encephalomyopathy	genetic,metabolism,developmental,gastroenterological,sucking/swallowing,eye,neurological	69.74	47.35	106.72	78.52	diagnostic	diagnostic
ORPHA:1745	Distal Trisomy 6P	developmental,genetic	69.69	36.42	92.59	50.25	informative	diagnostic
ORPHA:93333	Pelviscapular Dysplasia	developmental,bone,genetic	69.68	38.03	121.59	80.11	diagnostic	diagnostic
ORPHA:96061	Mosaic Trisomy 8	developmental,genetic	69.67	33.83	115.85	120.69	informative	diagnostic
ORPHA:1225	Baller-Gerold Syndrome	abdominal surgical,developmental,bone,genetic	69.61	40.62	101.7	56.96	informative	diagnostic
ORPHA:1620	Distal Monosomy 3P	genetic,developmental,neurological	69.6	32.76	101.36	50.46	informative	diagnostic
ORPHA:974	Adams-Oliver Syndrome	skin,developmental,eye,bone,genetic	69.6	38.25	110.27	115.52	diagnostic	diagnostic
ORPHA:3412	Vacterl With Hydrocephalus	genetic,abdominal surgical,developmental,neurological	69.49	37.87	93.64	55.32	informative	diagnostic
ORPHA:811	Shwachman-Diamond Syndrome	immunological,developmental,neoplastic,haematological,gastroenterological,bone,genetic	69.44	37.65	75	79.61	diagnostic	diagnostic
ORPHA:93360	Spondyloepimetaphyseal Dysplasia With Multiple Dislocations	developmental,bone,genetic	69.43	36.39	114.21	70.74	diagnostic	diagnostic
ORPHA:561	Marshall-Smith Syndrome	developmental,bone,genetic	69.38	38.54	86.51	94.55	informative	diagnostic
ORPHA:1297	Branchio-Oculo-Facial Syndrome	otorhinolaryngological,developmental,genetic,surgical maxillo-facial	69.3	33.16	105.05	109.86	informative	diagnostic
ORPHA:1359	Carney Complex	skin,endocrine,neoplastic,cardiac,genetic	69.29	36.4	81.9	56.17	diagnostic	diagnostic
ORPHA:2346	Angioosteohypertrophic Syndrome	genetic,skin,developmental,eye,bone,circulatory	69.26	35.86	109.22	112.26	informative	diagnostic
ORPHA:303	Dystrophic Epidermolysis Bullosa	skin,developmental,genetic	69.19	32.48	106.65	110.01	diagnostic	diagnostic
ORPHA:1390	Night Blindness-Skeletal Anomalies-Dysmorphism Syndrome	developmental,genetic	69.09	36.82	91.62	99.66	informative	diagnostic
ORPHA:306542	Frontonasal Dysplasia-Severe Microphthalmia-Severe Facial Clefting Syndrome	developmental,surgical maxillo-facial,otorhinolaryngological,bone,genetic	69.06	35.63	115.01	64.21	diagnostic	diagnostic
ORPHA:1778	Facial Dysmorphism-Shawl Scrotum-Joint Laxity Syndrome	genetic,developmental,neurological	69.04	30.23	99.82	52.59	informative	diagnostic
ORPHA:2876	Phaver Syndrome	developmental,genetic	68.97	39.92	119.89	71	diagnostic	diagnostic
ORPHA:1770	Xy Type Gonadal Dysgenesis-Associated Anomalies Syndrome	endocrine,developmental,gynaecological and obstetric,urogenital,genetic	68.87	35.83	123.75	133.02	informative	diagnostic
ORPHA:1300	Autosomal Dominant Popliteal Pterygium Syndrome	developmental,surgical maxillo-facial,otorhinolaryngological,eye,genetic	68.86	37.9	88.39	46.92	diagnostic	diagnostic
ORPHA:85276	X-Linked Intellectual Disability, Armfield Type	genetic,developmental,eye,neurological	68.83	37.83	99.81	105.11	informative	diagnostic
ORPHA:1702	Non-Distal Trisomy 13Q	developmental,genetic	68.82	32.98	108.19	56.86	informative	diagnostic
ORPHA:83	Antley-Bixler Syndrome	developmental,bone,genetic	68.74	36.19	104.39	59.64	diagnostic	diagnostic
ORPHA:168563	46,Xy Gonadal Dysgenesis-Motor And Sensory Neuropathy Syndrome	endocrine,developmental,gynaecological and obstetric,urogenital,genetic	68.64	34.47	80.31	48.76	diagnostic	diagnostic
ORPHA:776	X-Linked Intellectual Disability With Marfanoid Habitus	genetic,developmental,neurological	68.64	34.65	94.22	47.86	informative	diagnostic
ORPHA:1071	Ankyloblepharon-Ectodermal Defects-Cleft Lip/Palate Syndrome	skin,developmental,eye,surgical maxillo-facial,otorhinolaryngological,bone,genetic	68.6	40.51	91.5	59.55	informative	diagnostic
ORPHA:884	Tetrasomy 12P	abdominal surgical,developmental,neurological,surgical thoracic,genetic	68.58	41.04	93.69	57.97	diagnostic	diagnostic
ORPHA:2306	Isotretinoin-Like Syndrome	developmental,genetic	68.54	37.58	99.92	58.43	diagnostic	diagnostic
ORPHA:440713	Isolated Sedoheptulokinase Deficiency	metabolism,genetic	68.52	44.3	92.69	99.1	diagnostic	diagnostic
ORPHA:60040	Megalencephaly-Capillary Malformation-Polymicrogyria Syndrome	skin,circulatory,developmental,neoplastic,genetic	68.51	41.94	100.35	103.92	diagnostic	diagnostic
ORPHA:1790	Hypomandibular Faciocranial Dysostosis	developmental,genetic	68.47	37.69	82.23	57.25	informative	diagnostic
ORPHA:576	Mucolipidosis Type Ii	metabolism,developmental,sucking/swallowing,bone,genetic	68.43	27.75	89.82	97.77	diagnostic	diagnostic
ORPHA:457059	Pseudohypoparathyroidism With Albright Hereditary Osteodystrophy	skin,renal,endocrine,bone,developmental,eye,genetic	68.41	37.48	68.91	77.03	diagnostic	diagnostic
ORPHA:59315	Rhombencephalosynapsis	developmental,sucking/swallowing,neurological	68.24	32.87	92.54	98.97	diagnostic	diagnostic
ORPHA:96123	Monosomy 22	developmental,genetic	68.23	39.54	99.49	107.16	diagnostic	diagnostic
ORPHA:2008	Acrocardiofacial Syndrome	developmental,surgical maxillo-facial,neurological,otorhinolaryngological,genetic	68.16	29.81	98.65	103.51	informative	diagnostic
ORPHA:63	Alport Syndrome	renal,developmental,otorhinolaryngological,eye,genetic	68.03	37.57	82.83	52.09	diagnostic	diagnostic
ORPHA:96125	Distal Monosomy 6P	genetic,developmental,eye,neurological	68.03	36.75	96.97	53.53	informative	diagnostic
ORPHA:2965	Prolactinoma	infertility,neoplastic,endocrine	68.02	31.98	92.57	38.19	informative	informative
ORPHA:99893	Acth-Independent Cushing Syndrome	infertility,endocrine	67.97	18.97	75.99	25.56	unspecific	informative
ORPHA:739	Prader-Willi Syndrome	genetic,endocrine,developmental,gynaecological and obstetric,infertility,sucking/swallowing,neurological	67.96	26.36	105.24	109.69	informative	diagnostic
ORPHA:90340	Blau Syndrome	skin,immunological,systemic and rheumatological,rheumatological of childhood,respiratory,eye,genetic	67.94	41.1	102.02	61.59	diagnostic	diagnostic
ORPHA:1425	Desbuquois Syndrome	bone,developmental,eye,genetic	67.92	36.93	121.06	67.53	informative	diagnostic
ORPHA:2031	Hepatic Fibrosis-Renal Cysts-Intellectual Disability Syndrome	genetic,renal,hepatic,neurological	67.91	37.33	91.63	97.07	diagnostic	diagnostic
ORPHA:2538	Microgastria-Limb Reduction Defect Syndrome	abdominal surgical,developmental	67.89	42.42	104.38	110.04	diagnostic	diagnostic
ORPHA:95513	Panhypophysitis	endocrine	67.87	30.01	90.05	40.38	diagnostic	informative
ORPHA:49	Penile Agenesis	urogenital,developmental,endocrine	67.82	39.73	76.95	50.49	diagnostic	diagnostic
ORPHA:2911	Poland Syndrome	gynaecological and obstetric,developmental,bone,genetic	67.76	41.45	97.82	101.3	diagnostic	diagnostic
ORPHA:1988	Femoral-Facial Syndrome	developmental,surgical maxillo-facial,otorhinolaryngological,bone,genetic	67.65	30.31	102.19	59.18	informative	diagnostic
ORPHA:73246	Visceral Neuropathy-Brain Anomalies-Facial Dysmorphism-Developmental Delay Syndrome	genetic,developmental,eye,neurological	67.64	32.27	114.66	121.94	informative	diagnostic
ORPHA:1572	Common Variable Immunodeficiency	immunological,neoplastic,genetic	67.58	32.35	85.79	44.51	diagnostic	diagnostic
ORPHA:178478	Infant Botulism	infectious,eye,neurological	67.55	27.97	83.45	51.84	diagnostic	diagnostic
ORPHA:284227	Tempi Syndrome	systemic and rheumatological	67.44	40.41	60.93	40.21	diagnostic	diagnostic
ORPHA:1131	X-Linked Mandibulofacial Dysostosis	genetic,developmental,bone,neurological	67.36	31.53	85.24	43.12	informative	diagnostic
ORPHA:3015	Radio-Renal Syndrome	developmental,bone,genetic	67.33	36.65	101.47	55.12	diagnostic	diagnostic
ORPHA:2471	Mcdonough Syndrome	genetic,developmental,eye,neurological	67.29	28.8	98.46	49.16	informative	diagnostic
ORPHA:47612	Felty Syndrome	systemic and rheumatological,immunological	67.28	37.88	80.24	42.91	diagnostic	diagnostic
ORPHA:48431	Congenital Cataracts-Facial Dysmorphism-Neuropathy Syndrome	genetic,developmental,eye,neurological	67.17	36.24	118.88	126.3	diagnostic	diagnostic
ORPHA:2326	Kallmann Syndrome-Heart Disease Syndrome	endocrine,developmental,gynaecological and obstetric,infertility,genetic	67.11	35.42	92.46	105.73	informative	diagnostic
ORPHA:809	Mixed Connective Tissue Disease	renal,systemic and rheumatological,rheumatological of childhood,respiratory,neurological	67.04	29.73	92.71	47.22	diagnostic	diagnostic
ORPHA:99892	Acth-Dependent Cushing Syndrome	infertility,endocrine	66.95	19.51	86.9	30.01	diagnostic	diagnostic
ORPHA:1563	Dahlberg-Borer-Newcomer Syndrome	genetic,skin,endocrine,developmental,eye,circulatory	66.89	40.83	87.99	57.9	informative	diagnostic
ORPHA:90350	Autosomal Recessive Cutis Laxa Type 2	skin,abdominal surgical,metabolism,developmental,surgical thoracic,bone,genetic	66.87	22.83	103.94	109.07	informative	diagnostic
ORPHA:1816	Leukomelanoderma-Infantilism-Intellectual Disability-Hypodontia-Hypotrichosis Syndrome	skin,developmental,genetic	66.86	39.86	73.94	54.63	diagnostic	diagnostic
ORPHA:633	Laron Syndrome	genetic,endocrine	66.85	41.36	84.54	92.43	informative	diagnostic
ORPHA:391474	Frontorhiny	surgical maxillo-facial,developmental,bone,genetic	66.83	33.37	115.49	63.48	diagnostic	diagnostic
ORPHA:246	Postaxial Acrofacial Dysostosis	developmental,eye,surgical maxillo-facial,otorhinolaryngological,bone,genetic	66.66	34.22	107.35	59.5	diagnostic	diagnostic
ORPHA:251009	Maternal Uniparental Disomy Of Chromosome 1	developmental,genetic	66.62	40.41	101.46	106.49	diagnostic	diagnostic
ORPHA:2479	Megalocornea-Intellectual Disability Syndrome	genetic,eye,neurological	66.51	36.73	106.01	108.42	informative	diagnostic
ORPHA:1192	Atherosclerosis-Deafness-Diabetes-Epilepsy-Nephropathy Syndrome	renal,developmental,neurological,otorhinolaryngological,genetic	66.47	41.28	90.89	63.99	informative	diagnostic
ORPHA:3144	Schneckenbecken Dysplasia	metabolism,developmental,bone,genetic	66.43	36.78	95.03	59.31	diagnostic	diagnostic
ORPHA:3130	Satoyoshi Syndrome	skin,endocrine,systemic and rheumatological,gynaecological and obstetric,gastroenterological	66.4	44.42	90.57	98.9	diagnostic	diagnostic
ORPHA:319195	Chondroectodermal Dysplasia With Night Blindness	skin,developmental,bone,genetic	66.35	36.22	105.28	109.13	diagnostic	diagnostic
ORPHA:77259	Gaucher Disease Type 1	genetic,sucking/swallowing,systemic and rheumatological,bone,metabolism,cardiac,respiratory,eye,neurological	66.27	34.3	78.33	45.04	diagnostic	diagnostic
ORPHA:93352	Spondyloepimetaphyseal Dysplasia, Shohat Type	developmental,bone,genetic	66.27	34.53	93.13	56.74	informative	diagnostic
ORPHA:85184	Craniometadiaphyseal Dysplasia, Wormian Bone Type	developmental,bone,genetic	66.27	38.68	92.87	59.09	diagnostic	diagnostic
ORPHA:261211	16P11.2P12.2 Microdeletion Syndrome	developmental,genetic	66.26	33.43	119.93	123.72	informative	diagnostic
ORPHA:2796	Pachydermoperiostosis	skin,developmental,bone,genetic	66.24	40.4	78.82	79.12	diagnostic	diagnostic
ORPHA:3253	Zlotogora-Ogur Syndrome	skin,developmental,surgical maxillo-facial,otorhinolaryngological,genetic	66.24	30.84	114.74	66.24	informative	diagnostic
ORPHA:3220	Deafness-Enamel Hypoplasia-Nail Defects Syndrome	skin,odontological,developmental,otorhinolaryngological,genetic	66.22	44.26	92.79	95	diagnostic	diagnostic
ORPHA:2348	Familial Partial Lipodystrophy, Dunnigan Type	genetic,skin,developmental,endocrine	66.21	25.67	70.77	29.05	informative	diagnostic
ORPHA:583	Mucopolysaccharidosis Type 6	metabolism,developmental,eye,sucking/swallowing,bone,genetic	66.16	25.09	104.16	51.02	informative	diagnostic
ORPHA:1791	Frontofacionasal Dysplasia	developmental,eye,surgical maxillo-facial,bone,genetic	66.14	39.56	85.61	47.77	diagnostic	diagnostic
ORPHA:261476	Xp21 Microdeletion Syndrome	metabolism,developmental,genetic	66.14	44.04	95.17	100.13	informative	diagnostic
ORPHA:1703	Mosaic Trisomy 14	developmental,genetic	66.13	25.33	109.12	51.01	informative	diagnostic
ORPHA:478	Kallmann Syndrome	genetic,infertility,gynaecological and obstetric,endocrine	66.1	35.63	81.99	48.52	diagnostic	diagnostic
ORPHA:1227	Bangstad Syndrome	genetic,endocrine	66	42.65	93.15	62.28	diagnostic	diagnostic
ORPHA:447896	Tremor-Ataxia-Central Hypomyelination Syndrome	genetic,eye,neurological	65.99	39.93	89.29	55.99	informative	diagnostic
ORPHA:3339	Toriello-Lacassie-Droste Syndrome	skin,developmental,genetic	65.94	43.19	100.21	107.3	informative	diagnostic
ORPHA:85212	Fetal Gaucher Disease	skin,metabolism,sucking/swallowing,genetic	65.88	42.51	84.66	93.77	diagnostic	diagnostic
ORPHA:2123	Diffuse Neonatal Hemangiomatosis	developmental,neoplastic,circulatory	65.86	48.61	63.34	48.05	diagnostic	diagnostic
ORPHA:3214	Deaf Blind Hypopigmentation Syndrome, Yemenite Type	skin,developmental,otorhinolaryngological,eye,genetic	65.86	39.23	64.92	48.59	informative	diagnostic
ORPHA:284160	8Q21.11 Microdeletion Syndrome	genetic,developmental,neurological	65.86	33.93	99.7	103.99	informative	diagnostic
ORPHA:369929	Primary Hyperaldosteronism-Seizures-Neurological Abnormalities Syndrome	genetic,endocrine	65.78	33.01	76.39	51.27	diagnostic	diagnostic
ORPHA:431361	Progressive Encephalopathy With Leukodystrophy Due To Decr Deficiency	genetic,metabolism,neurological	65.77	44.36	90.65	67.77	diagnostic	diagnostic
ORPHA:186	Primary Biliary Cholangitis	hepatic	65.75	37.78	68.79	50.36	diagnostic	diagnostic
ORPHA:3287	Takayasu Arteritis	systemic and rheumatological,renal,rheumatological of childhood,circulatory	65.74	38.54	73.67	42.35	diagnostic	diagnostic
ORPHA:99880	Hyperparathyroidism-Jaw Tumor Syndrome	genetic,renal,neoplastic,endocrine	65.59	25.18	76.64	35.2	diagnostic	diagnostic
ORPHA:502	Trichorhinophalangeal Syndrome Type 2	skin,developmental,neurological,bone,genetic	65.48	29.17	110.64	116.23	diagnostic	diagnostic
ORPHA:1515	Cranioectodermal Dysplasia	skin,renal,bone,developmental,respiratory,eye,genetic	65.47	31.98	100.4	51.7	informative	diagnostic
ORPHA:228402	2Q23.1 Microdeletion Syndrome	genetic,developmental,neurological	65.46	29.59	96.21	52.72	informative	diagnostic
ORPHA:436271	Non-Progressive Predominantly Posterior Cavitating Leukoencephalopathy With Peripheral Neuropathy	genetic,metabolism,neurological	65.44	41.98	96.15	65.62	diagnostic	diagnostic
ORPHA:139402	Drug Rash With Eosinophilia And Systemic Symptoms	skin,allergic	65.4	33.89	75.08	42.67	diagnostic	diagnostic
ORPHA:79107	Developmental Malformations-Deafness-Dystonia Syndrome	developmental,neurological,otorhinolaryngological,eye,genetic	65.35	39.22	86.68	92.04	informative	diagnostic
ORPHA:98855	Autosomal Recessive Emery-Dreifuss Muscular Dystrophy	genetic,cardiac,neurological	65.32	22.05	95.56	37.14	informative	informative
ORPHA:1652	Dent Disease	bone,developmental,renal,genetic	65.3	45.38	79.57	62.79	diagnostic	diagnostic
ORPHA:93359	Spondyloepimetaphyseal Dysplasia With Joint Laxity	skin,bone,metabolism,developmental,eye,genetic	65.26	34.38	96.28	58.17	informative	diagnostic
ORPHA:1358	Carey-Fineman-Ziter Syndrome	developmental,surgical maxillo-facial,neurological,otorhinolaryngological,genetic	65.24	39.39	108.13	63.05	informative	diagnostic
ORPHA:2331	Kawasaki Disease	systemic and rheumatological,rheumatological of childhood,circulatory	65.17	34.05	94.87	55.01	diagnostic	diagnostic
ORPHA:808	Seckel Syndrome	genetic,developmental,bone,neurological	65.16	35.62	109.27	63.45	diagnostic	diagnostic
ORPHA:1295	Brachytelephalangy-Dysmorphism-Kallmann Syndrome	endocrine,developmental,gynaecological and obstetric,infertility,bone,genetic	65.07	35.39	98.34	48.89	informative	diagnostic
ORPHA:3429	Verloove Vanhorick-Brubakk Syndrome	otorhinolaryngological,developmental,genetic,surgical maxillo-facial	65.01	30.44	84.71	45.99	informative	diagnostic
ORPHA:1252	Blepharonasofacial Malformation Syndrome	otorhinolaryngological,genetic,developmental,neurological	64.86	30.46	83.55	47.58	informative	diagnostic
ORPHA:163976	X-Linked Intellectual Disability, Van Esch Type	genetic,endocrine,infertility,neurological	64.8	28.85	91.02	46.13	informative	diagnostic
ORPHA:2725	Eye Defects-Arachnodactyly-Cardiopathy Syndrome	bone,developmental,eye,genetic	64.8	37.11	92.87	58.65	informative	diagnostic
ORPHA:199244	Nelson Syndrome	neoplastic,endocrine	64.71	33.31	78.74	48.39	diagnostic	diagnostic
ORPHA:1516	Craniofacial Dyssynostosis	developmental,bone,genetic	64.67	33.28	94.26	58.25	informative	diagnostic
ORPHA:1166	Congenital Unilateral Hypoplasia Of Depressor Anguli Oris	developmental,genetic	64.63	33.43	79.89	86.73	informative	informative
ORPHA:452	X-Linked Lissencephaly With Abnormal Genitalia	endocrine,developmental,urogenital,neurological,genetic	64.62	38.63	69.45	46.26	informative	diagnostic
ORPHA:220393	Diffuse Cutaneous Systemic Sclerosis	skin,renal,systemic and rheumatological,cardiac,rheumatological of childhood,respiratory	64.55	26.43	74.13	40.17	diagnostic	informative
ORPHA:3157	Septo-Optic Dysplasia Spectrum	endocrine,developmental,neurological,eye,genetic	64.54	35.3	75.22	77.75	informative	diagnostic
ORPHA:1621	3Q13 Microdeletion Syndrome	developmental,genetic	64.51	31.46	82.77	44.46	informative	diagnostic
ORPHA:1323	Camptodactyly-Joint Contractures-Facial Skeletal Defects Syndrome	bone,developmental,eye,genetic	64.45	31.59	96.97	59.81	informative	diagnostic
ORPHA:90362	Primary Intestinal Lymphangiectasia	genetic,gastroenterological	64.44	31.5	66.62	38.58	diagnostic	diagnostic
ORPHA:785	Estrogen Resistance Syndrome	genetic,infertility,gynaecological and obstetric,endocrine	64.43	35.67	86.29	54.84	diagnostic	diagnostic
ORPHA:584	Mucopolysaccharidosis Type 7	metabolism,developmental,eye,sucking/swallowing,bone,genetic	64.41	28.11	87.16	44.54	diagnostic	diagnostic
ORPHA:97261	Grfoma	neoplastic,endocrine,gastroenterological	64.36	33.56	74.35	43.91	diagnostic	diagnostic
ORPHA:99812	Lig4 Syndrome	immunological,neoplastic,genetic	64.35	35.96	95.58	99.44	diagnostic	diagnostic
ORPHA:261304	Paternal 20Q13.2Q13.3 Microdeletion Syndrome	developmental,genetic	64.34	37.35	97.2	58.99	informative	diagnostic
ORPHA:755	Leydig Cell Hypoplasia	endocrine,developmental,urogenital,infertility,genetic	64.25	24.14	69.41	26.14	diagnostic	diagnostic
ORPHA:1899	Ehlers-Danlos Syndrome, Arthrochalasis Type	systemic and rheumatological,skin,developmental,genetic	64.18	30.6	96.24	99.58	informative	informative
ORPHA:137	Congenital Disorder Of Glycosylation	metabolism,genetic	64.16	42.27	79.79	85.37	diagnostic	diagnostic
ORPHA:95494	Combined Pituitary Hormone Deficiencies, Genetic Forms	genetic,infertility,gynaecological and obstetric,endocrine	64.16	31.44	69.14	33.24	diagnostic	diagnostic
ORPHA:3320	Thrombocytopenia-Absent Radius Syndrome	developmental,bone,genetic,haematological	64.15	39.9	93.05	61.98	diagnostic	diagnostic
ORPHA:887	Vacterl/Vater Association	abdominal surgical,developmental,renal,genetic	64.13	27.79	84.98	46.06	diagnostic	diagnostic
ORPHA:280200	Microform Holoprosencephaly	genetic,developmental,neurological	64.11	38.83	73.58	45.89	diagnostic	diagnostic
ORPHA:319182	Wiedemann-Steiner Syndrome	genetic,developmental,neurological	64.07	36.34	104.77	106.38	informative	diagnostic
ORPHA:2522	Microcephaly-Cervical Spine Fusion Anomalies Syndrome	genetic,developmental,neurological	64.06	41.05	95.25	53.83	diagnostic	diagnostic
ORPHA:39041	Omenn Syndrome	immunological,genetic	64.01	32.11	75.72	43.9	diagnostic	diagnostic
ORPHA:263463	Chst3-Related Skeletal Dysplasia	metabolism,developmental,bone,genetic	63.93	37.65	97.46	62.01	diagnostic	diagnostic
ORPHA:314795	Shox-Related Short Stature	developmental,bone,genetic	63.9	38	91.84	52.23	informative	diagnostic
ORPHA:93262	Crouzon Syndrome-Acanthosis Nigricans Syndrome	bone,developmental,eye,genetic	63.9	30.48	72.59	77.31	diagnostic	diagnostic
ORPHA:2268	Icf Syndrome	immunological,genetic	63.72	26.33	76.7	41.84	diagnostic	diagnostic
ORPHA:652	Multiple Endocrine Neoplasia Type 1	genetic,neoplastic,endocrine,gastroenterological	63.68	25.44	89.43	48.08	informative	informative
ORPHA:3322	Hoyeraal-Hreidarsson Syndrome	immunological,developmental,haematological,neurological,genetic	63.67	31.92	82.01	57.97	diagnostic	diagnostic
ORPHA:86818	Alport Syndrome-Intellectual Disability-Midface Hypoplasia-Elliptocytosis Syndrome	genetic,developmental,neurological,haematological	63.67	32.97	78.84	85.09	informative	diagnostic
ORPHA:2547	Microphthalmia-Microtia-Fetal Akinesia Syndrome	developmental,sucking/swallowing,eye,genetic	63.59	35.36	86.62	48.13	informative	diagnostic
ORPHA:99921	Chronic Graft Versus Host Disease	immunological	63.55	30.8	85.5	46.88	diagnostic	diagnostic
ORPHA:363705	Craniofaciofrontodigital Syndrome	skin,developmental,bone,genetic	63.51	31.84	85.27	48.9	informative	diagnostic
ORPHA:3163	Short Syndrome	skin,endocrine,developmental,eye,genetic	63.49	37.85	90.84	97.82	diagnostic	diagnostic
ORPHA:110	Bardet-Biedl Syndrome	renal,endocrine,developmental,gynaecological and obstetric,gastroenterological,infertility,eye,genetic	63.45	30.05	81.03	83.28	informative	diagnostic
ORPHA:3219	Fountain Syndrome	otorhinolaryngological,genetic,developmental,neurological	63.42	30.99	87.52	92.36	informative	diagnostic
ORPHA:2879	Phocomelia, Schinzel Type	developmental,bone,genetic	63.4	35.74	110.48	61.9	diagnostic	diagnostic
ORPHA:435660	Lipe-Related Familial Partial Lipodystrophy	genetic,skin,endocrine	63.4	25.56	81.58	38.68	diagnostic	diagnostic
ORPHA:3138	Ulnar-Mammary Syndrome	abdominal surgical,developmental,gynaecological and obstetric,bone,genetic	63.33	30.48	87.86	93.22	diagnostic	diagnostic
ORPHA:217390	Combined Immunodeficiency Due To Dock8 Deficiency	immunological,genetic	63.25	33.53	81.32	44.17	diagnostic	diagnostic
ORPHA:144	Lynch Syndrome	neoplastic,genetic,gastroenterological	63.22	38.14	90.43	63.95	diagnostic	diagnostic
ORPHA:31824	Colchicine Poisoning	intoxications	63.21	41.54	65.67	44.98	diagnostic	diagnostic
ORPHA:91349	Non-Functioning Pituitary Adenoma	neoplastic,endocrine	63.21	24.67	83.29	28.53	diagnostic	informative
ORPHA:324575	Hyperinsulinism Due To Hnf1A Deficiency	genetic,endocrine	63.17	15.21	71.18	22.58	informative	informative
ORPHA:46627	Char Syndrome	developmental,eye,genetic	63.14	34.17	97.74	62.42	informative	diagnostic
ORPHA:2050	Cole-Carpenter Syndrome	bone,developmental,eye,genetic	63.1	26.32	78.28	43.02	diagnostic	diagnostic
ORPHA:217335	Rin2 Syndrome	skin,abdominal surgical,developmental,surgical thoracic,genetic	62.9	38.61	92.7	101.34	informative	diagnostic
ORPHA:220493	Joubert Syndrome With Ocular Defect	developmental,neurological,sucking/swallowing,eye,genetic	62.88	16.64	85.02	33.37	diagnostic	diagnostic
ORPHA:1908	Aminopterin/Methotrexate Embryofetopathy	teratologic,developmental,surgical maxillo-facial,otorhinolaryngological,sucking/swallowing,intoxications	62.84	35.68	94.2	53.57	diagnostic	diagnostic
ORPHA:2970	Prune Belly Syndrome	urogenital,developmental,renal,genetic	62.82	38.82	75.97	55.09	diagnostic	diagnostic
ORPHA:36412	Hypocomplementemic Urticarial Vasculitis	systemic and rheumatological,renal,rheumatological of childhood,circulatory	62.81	28.37	87.63	43.8	diagnostic	diagnostic
ORPHA:1512	Crane-Heise Syndrome	developmental,surgical maxillo-facial,neurological,otorhinolaryngological,genetic	62.8	26.93	94.76	53.86	informative	diagnostic
ORPHA:1842	Bone Dysplasia, Lethal Holmgren Type	developmental,bone,genetic	62.67	34.96	88.05	48.52	diagnostic	diagnostic
ORPHA:420741	Riddle Syndrome	genetic,immunological,neurological	62.6	34.73	87.42	51.57	diagnostic	diagnostic
ORPHA:240	Léri-Weill Dyschondrosteosis	developmental,bone,genetic	62.58	36.01	116.14	71.47	diagnostic	diagnostic
ORPHA:1915	Fetal Alcohol Syndrome	teratologic,developmental,surgical maxillo-facial,otorhinolaryngological,sucking/swallowing,intoxications	62.52	36.88	98.56	52.7	informative	diagnostic
ORPHA:261524	Paternal Uniparental Disomy Of Chromosome X	developmental,genetic	62.5	30.16	91.33	50.65	informative	diagnostic
ORPHA:908	Fragile X Syndrome	endocrine,developmental,neurological,eye,genetic	62.48	37.15	83.51	89.71	informative	diagnostic
ORPHA:94089	Pseudohypoparathyroidism Type 1B	genetic,developmental,renal,endocrine	62.42	21.87	76.25	79.7	informative	informative
ORPHA:1519	Hypertelorism, Teebi Type	developmental,bone,genetic	62.41	27.81	105.42	48.78	informative	diagnostic
ORPHA:220497	Joubert Syndrome With Renal Defect	genetic,renal,developmental,sucking/swallowing,eye,neurological	62.39	16.98	85.4	34	informative	diagnostic
ORPHA:2180	Hydrocephalus-Costovertebral Dysplasia-Sprengel Anomaly Syndrome	developmental,genetic	62.34	34.51	77.42	83.15	diagnostic	diagnostic
ORPHA:166024	Multiple Epiphyseal Dysplasia, Al-Gazali Type	developmental,bone,genetic	62.3	34.11	71.49	42.68	informative	diagnostic
ORPHA:1521	Craniofrontonasal Dysplasia-Poland Anomaly Syndrome	gynaecological and obstetric,developmental,bone,genetic	62.3	35.29	84.85	51.58	diagnostic	diagnostic
ORPHA:53	Albers-Schönberg Osteopetrosis	bone,developmental,eye,genetic	62.29	35.14	103.16	64.29	diagnostic	diagnostic
ORPHA:2235	Hypogonadotropic Hypogonadism-Retinitis Pigmentosa Syndrome	endocrine,gynaecological and obstetric,infertility,eye,genetic	62.25	34.58	76.6	49.61	diagnostic	diagnostic
ORPHA:263501	Cog4-Cdg	genetic,metabolism,hepatic,neurological	62.25	38	94.38	64.09	diagnostic	diagnostic
ORPHA:2518	Autosomal Recessive Chorioretinopathy-Microcephaly Syndrome	eye,genetic	62.05	26.25	71.26	40.11	informative	diagnostic
ORPHA:1545	Crisponi Syndrome	genetic,neurological	62	37.19	91.19	54.02	informative	diagnostic
ORPHA:159	Carnitine-Acylcarnitine Translocase Deficiency	cardiac,metabolism,genetic	61.93	35.76	88.78	55.52	diagnostic	diagnostic
ORPHA:3210	Summitt Syndrome	developmental,bone,genetic	61.92	33.47	87.34	48.83	informative	diagnostic
ORPHA:475	Joubert Syndrome	developmental,neurological,sucking/swallowing,eye,genetic	61.85	16.93	78.68	29.29	diagnostic	diagnostic
ORPHA:93160	Hypocalcemic Vitamin D-Resistant Rickets	genetic,developmental,bone,endocrine	61.85	37.41	75.09	40.41	diagnostic	diagnostic
ORPHA:8	47,Xyy Syndrome	developmental,genetic	61.83	27.77	81.07	88.4	informative	diagnostic
ORPHA:1292	Brachymorphism-Onychodysplasia-Dysphalangism Syndrome	developmental,bone,genetic	61.81	30.67	111.42	62.15	informative	diagnostic
ORPHA:1617	2Q24 Microdeletion Syndrome	developmental,eye,genetic	61.8	35.6	105.89	65.77	informative	diagnostic
ORPHA:85282	Mehmo Syndrome	genetic,developmental,endocrine,neurological	61.8	27	88.11	51.33	informative	diagnostic
ORPHA:2746	Opsismodysplasia	developmental,bone,genetic	61.69	38.24	90.1	56.09	diagnostic	diagnostic
ORPHA:2516	Microcephaly-Cardiac Defect-Lung Malsegmentation Syndrome	cardiac malformation,developmental,genetic	61.65	33.46	104.19	110.29	informative	diagnostic
ORPHA:207	Crouzon Disease	bone,developmental,eye,genetic	61.64	27.49	72.27	39.29	diagnostic	diagnostic
ORPHA:163654	Spondyloepiphyseal Dysplasia, Cantu Type	developmental,bone,genetic	61.63	24.47	97.77	55.7	informative	diagnostic
ORPHA:2477	Megalencephaly	developmental,neurological	61.56	35.68	66.6	41.36	informative	diagnostic
ORPHA:50918	Kikuchi-Fujimoto Disease	systemic and rheumatological	61.51	27.27	72.32	36.63	diagnostic	diagnostic
ORPHA:85317	X-Linked Intellectual Disability-Hypogammaglobulinemia-Progressive Neurological Deterioration Syndrome	genetic,developmental,neurological	61.49	36.52	89.94	98.36	informative	diagnostic
ORPHA:33355	Reticular Dysgenesis	immunological,genetic	61.48	27.15	64.68	33.54	diagnostic	diagnostic
ORPHA:261	Emery-Dreifuss Muscular Dystrophy	genetic,cardiac,neurological	61.44	17.12	87.13	28.36	informative	informative
ORPHA:98853	Autosomal Dominant Emery-Dreifuss Muscular Dystrophy	genetic,cardiac,neurological	61.44	17.12	87.13	28.36	informative	informative
ORPHA:2256	Fibulo-Ulnar Hypoplasia-Renal Anomalies Syndrome	developmental,renal,genetic	61.28	31.23	98.01	50.82	informative	diagnostic
ORPHA:2785	Osteopetrosis With Renal Tubular Acidosis	bone,developmental,renal,genetic	61.27	34.04	87.18	96.91	informative	diagnostic
ORPHA:1959	Evans Syndrome	haematological	61.26	33.18	54.47	35.91	informative	informative
ORPHA:1587	Monosomy 13Q14	developmental,eye,genetic	61.26	34.3	96.74	52.54	diagnostic	diagnostic
ORPHA:1912	Fetal Hydantoin Syndrome	teratologic,developmental,surgical maxillo-facial,otorhinolaryngological,sucking/swallowing,intoxications	61.22	26.6	104.39	54.39	informative	diagnostic
ORPHA:1143	Neurogenic Arthrogryposis Multiplex Congenita	developmental,sucking/swallowing,genetic	61.2	40.14	86.87	59.54	diagnostic	diagnostic
ORPHA:1495	Intellectual Disability-Hypoplastic Corpus Callosum-Preauricular Tag Syndrome	genetic,developmental,neurological	61.1	31.62	104.85	109.08	informative	diagnostic
ORPHA:1695	Non-Distal Trisomy 10Q	developmental,eye,genetic	61.09	23.77	91	45.33	informative	diagnostic
ORPHA:2058	Fryns-Smeets-Thiry Syndrome		61.06	36.13	94.75	58.52	informative	diagnostic
ORPHA:1699	Trisomy 12P	developmental,genetic	60.92	28.64	104.05	57.63	informative	diagnostic
ORPHA:52022	Potocki-Shaffer Syndrome	developmental,genetic	60.84	35.19	76.97	43.55	informative	diagnostic
ORPHA:141136	Otomandibular Syndrome	developmental,surgical maxillo-facial,otorhinolaryngological,bone,genetic	60.72	26.4	88.68	47.45	diagnostic	diagnostic
ORPHA:2475	White Forelock With Malformations	cardiac malformation,developmental,eye,genetic	60.66	32.01	86.73	50.12	informative	diagnostic
ORPHA:2399	Nasopalpebral Lipoma-Coloboma Syndrome	developmental,eye,genetic	60.62	32.83	91.49	97.44	diagnostic	diagnostic
ORPHA:99886	Transient Neonatal Diabetes Mellitus	genetic,endocrine	60.61	29.09	76.35	77.68	diagnostic	diagnostic
ORPHA:3450	Weissenbacher- Zweymuller Syndrome	developmental,surgical maxillo-facial,otorhinolaryngological,bone,genetic	60.59	32.23	95.56	60.44	informative	diagnostic
ORPHA:2021	Fibrochondrogenesis	developmental,bone,genetic	60.57	32.77	89.18	50.91	diagnostic	diagnostic
ORPHA:32960	Tumor Necrosis Factor Receptor 1 Associated Periodic Syndrome	skin,immunological,systemic and rheumatological,rheumatological of childhood,genetic	60.54	27.14	90.04	45.29	diagnostic	diagnostic
ORPHA:1742	Trisomy 5P	developmental,eye,genetic	60.49	32.69	73.38	46.9	informative	diagnostic
ORPHA:261483	Xq27.3Q28 Duplication Syndrome	developmental,genetic	60.49	23.09	83.11	38.09	informative	diagnostic
ORPHA:90154	Mandibuloacral Dysplasia With Type B Lipodystrophy	skin,endocrine,developmental,eye,bone,genetic	60.49	28.18	102.04	52.59	diagnostic	diagnostic
ORPHA:1832	Lethal Osteosclerotic Bone Dysplasia	developmental,bone,genetic	60.48	36.67	81.44	49.11	diagnostic	diagnostic
ORPHA:36426	Stevens-Johnson Syndrome	skin	60.47	26.07	72.09	34.55	diagnostic	diagnostic
ORPHA:98863	X-Linked Emery-Dreifuss Muscular Dystrophy	genetic,cardiac,neurological	60.47	16.81	86.75	29.97	diagnostic	informative
ORPHA:2701	Noonan Syndrome-Like Disorder With Loose Anagen Hair	skin,cardiac malformation,developmental,cardiac,eye,genetic	60.45	26.16	79.98	43.13	informative	diagnostic
ORPHA:71212	Hyperinsulinism Due To Short Chain 3-Hydroxylacyl-Coa Dehydrogenase Deficiency	genetic,metabolism,endocrine,neurological	60.45	29.04	81.95	48.2	diagnostic	diagnostic
ORPHA:314652	Variant Abeta2M Amyloidosis	systemic and rheumatological,genetic	60.31	31.12	74.17	48.8	informative	diagnostic
ORPHA:2328	Kapur-Toriello Syndrome	developmental,surgical maxillo-facial,neurological,otorhinolaryngological,genetic	60.21	32.47	75.36	87.57	informative	diagnostic
ORPHA:1777	Temtamy Syndrome	genetic,developmental,neurological	60.19	33.09	94.83	59.06	diagnostic	diagnostic
ORPHA:2145	Craniosynostosis, Herrmann-Opitz Type	developmental,bone,genetic	60.13	29.05	81.49	40.72	diagnostic	diagnostic
ORPHA:1422	Chondrodysplasia-Disorder Of Sex Development Syndrome	endocrine,developmental,gynaecological and obstetric,eye,urogenital,bone,genetic	60.07	38.85	97.6	53.07	diagnostic	diagnostic
ORPHA:90695	Panhypopituitarism	genetic,infertility,gynaecological and obstetric,endocrine	60.03	28.37	61.71	31.54	informative	informative
ORPHA:2496	Mesomelia-Synostoses Syndrome	developmental,bone,genetic	60.02	32.29	109.68	65.15	diagnostic	diagnostic
ORPHA:638	Neurofibromatosis-Noonan Syndrome	skin,cardiac malformation,developmental,neoplastic,genetic	60.01	22.43	71.45	82.42	informative	diagnostic
ORPHA:428	Autosomal Dominant Hypocalcemia	genetic,endocrine,eye,neurological	60	37.6	73.6	52.83	diagnostic	diagnostic
ORPHA:1969	Facial Dysmorphism-Anorexia-Cachexia-Eye And Skin Anomalies Syndrome	developmental,genetic	59.97	38.46	73.36	81.88	informative	diagnostic
ORPHA:829	Adult-Onset Still Disease	systemic and rheumatological,renal	59.95	31.75	79.1	43.86	diagnostic	diagnostic
ORPHA:1913	Fetal Trimethadione Syndrome	teratologic,developmental,surgical maxillo-facial,otorhinolaryngological,sucking/swallowing,intoxications	59.87	33.75	103.7	56.15	informative	diagnostic
ORPHA:1764	Familial Dysautonomia	genetic,skin,eye,neurological	59.86	40.23	80.31	81.93	diagnostic	diagnostic
ORPHA:2117	Hartsfield Syndrome	genetic,developmental,surgical maxillo-facial,otorhinolaryngological,bone,neurological	59.75	33.99	84	51	informative	diagnostic
ORPHA:381	Griscelli Syndrome	skin,eye,genetic	59.68	25.11	71.11	74.24	diagnostic	diagnostic
ORPHA:66625	Cerebrooculonasal Syndrome	genetic,developmental,neurological	59.62	28.34	91.63	56.24	informative	diagnostic
ORPHA:1713	17P11.2 Microduplication Syndrome	genetic,developmental,neurological	59.55	34.63	93.44	97.33	informative	diagnostic
ORPHA:90349	Autosomal Recessive Cutis Laxa Type 1	genetic,skin,abdominal surgical,developmental,surgical thoracic,circulatory	59.55	35.38	83.71	49.89	diagnostic	diagnostic
ORPHA:2549	Oculoauriculovertebral Spectrum With Radial Defects	developmental,bone,genetic	59.54	30.17	102.35	106.99	informative	diagnostic
ORPHA:562	Mccune-Albright Syndrome	skin,endocrine,developmental,neoplastic,gynaecological and obstetric,bone,genetic	59.51	29.84	63.24	68.44	diagnostic	diagnostic
ORPHA:1979	Lipodystrophy Due To Peptidic Growth Factors Deficiency	genetic,skin,endocrine	59.51	33.28	80.97	44.09	diagnostic	diagnostic
ORPHA:140952	Syndactyly-Telecanthus-Anogenital And Renal Malformations Syndrome	abdominal surgical,developmental,bone,genetic	59.47	33.49	99.5	56.52	informative	diagnostic
ORPHA:2158	Histidinuria-Renal Tubular Defect Syndrome		59.47	34.13	92.8	105.06	informative	diagnostic
ORPHA:894	Waardenburg Syndrome Type 1	skin,developmental,otorhinolaryngological,eye,genetic	59.4	28.56	82.42	49.96	diagnostic	diagnostic
ORPHA:1920	Toluene Embryopathy	teratologic,developmental,surgical maxillo-facial,otorhinolaryngological,sucking/swallowing,intoxications	59.39	22.63	93.12	45.09	informative	diagnostic
ORPHA:90153	Mandibuloacral Dysplasia With Type A Lipodystrophy	skin,endocrine,developmental,eye,bone,genetic	59.38	29.78	99.85	53.77	informative	diagnostic
ORPHA:575	Muckle-Wells Syndrome	skin,immunological,renal,systemic and rheumatological,rheumatological of childhood,genetic	59.33	29.52	99.68	102.39	diagnostic	diagnostic
ORPHA:79113	Mandibulofacial Dysostosis-Microcephaly Syndrome	genetic,developmental,surgical maxillo-facial,otorhinolaryngological,bone,neurological	59.31	28.05	108.24	60.49	diagnostic	diagnostic
ORPHA:95512	Adenohypophysitis	endocrine	59.31	23.58	84.95	32.98	informative	informative
ORPHA:959	Acro-Renal-Ocular Syndrome	developmental,genetic	59.23	37.91	127.3	80.93	diagnostic	diagnostic
ORPHA:1642	Distal Monosomy 9P	endocrine,developmental,gynaecological and obstetric,urogenital,genetic	59.21	28.7	90.81	44.84	informative	diagnostic
ORPHA:732	Polymyositis	systemic and rheumatological,renal,neurological	59.13	32.33	66.44	37.29	diagnostic	diagnostic
ORPHA:3374	Triopia	eye,genetic	59.06	37.49	70.45	48.45	diagnostic	diagnostic
ORPHA:2097	Grant Syndrome	bone,developmental,eye,genetic	59.04	25.65	73.8	36.85	diagnostic	diagnostic
ORPHA:436	Hypophosphatasia	developmental,bone,genetic	59.03	29.44	70.42	75.04	diagnostic	diagnostic
ORPHA:2971	Peroxisomal Acyl-Coa Oxidase Deficiency	genetic,metabolism,neurological	58.94	32.22	81.26	86.57	informative	diagnostic
ORPHA:427	Familial Hypoaldosteronism	genetic,endocrine	58.92	26.66	57.18	32.61	diagnostic	diagnostic
ORPHA:255241	Leigh Syndrome With Leukodystrophy	metabolism,neurological,sucking/swallowing,eye,genetic	58.88	35.27	79.86	50.18	diagnostic	diagnostic
ORPHA:1231	Barber-Say Syndrome	skin,developmental,eye,genetic	58.84	30.59	66.64	39.77	diagnostic	diagnostic
ORPHA:261584	Familial Adenomatous Polyposis Due To 5Q22.2 Microdeletion	developmental,neoplastic,genetic,gastroenterological	58.73	38.44	99.37	102.53	diagnostic	diagnostic
ORPHA:52047	Braddock Syndrome	developmental,respiratory,eye,genetic	58.71	32.58	96.35	58.65	diagnostic	diagnostic
ORPHA:3137	Alpha-N-Acetylgalactosaminidase Deficiency	metabolism,neurological,sucking/swallowing,eye,genetic	58.7	29.01	81.22	82.94	informative	diagnostic
ORPHA:66631	Cednik Syndrome	genetic,skin,neurological	58.69	41.23	86.98	92.44	diagnostic	diagnostic
ORPHA:3369	Trigonocephaly-Short Stature-Developmental Delay Syndrome	genetic,developmental,bone,neurological	58.64	28.77	83.68	48.52	informative	diagnostic
ORPHA:79373	Ectodermal Dysplasia Syndrome	skin,developmental,genetic	58.62	22.32	75.69	76.58	diagnostic	diagnostic
ORPHA:85325	X-Linked Intellectual Disability, Stevenson Type	genetic,developmental,neurological	58.58	29.86	90.38	95.15	informative	diagnostic
ORPHA:69077	Rhabdoid Tumor	neoplastic	58.43	35.6	61.55	41.26	diagnostic	diagnostic
ORPHA:54595	Craniopharyngioma	genetic,endocrine,neoplastic,neurological	58.43	33.19	77.52	50.56	diagnostic	diagnostic
ORPHA:231111	Drug-Induced Lupus Erythematosus	systemic and rheumatological,skin	58.36	39.41	77.04	49.92	diagnostic	diagnostic
ORPHA:1234	Bartsocas-Papas Syndrome	skin,developmental,surgical maxillo-facial,otorhinolaryngological,eye,genetic	58.35	32.45	116.2	68.92	diagnostic	diagnostic
ORPHA:65285	Lhermitte-Duclos Disease	genetic,developmental,neoplastic,neurological	58.25	35.58	91.56	97.96	diagnostic	diagnostic
ORPHA:90650	Otopalatodigital Syndrome Type 1	genetic,odontological,developmental,surgical maxillo-facial,otorhinolaryngological,bone,neurological	58.23	21.66	106.73	46.19	informative	diagnostic
ORPHA:37748	Schnitzler Syndrome	systemic and rheumatological	58.2	31.53	64.06	34.76	diagnostic	diagnostic
ORPHA:89936	X-Linked Hypophosphatemia	renal,endocrine,developmental,bone,genetic	58.2	28.51	63.5	31.18	diagnostic	diagnostic
ORPHA:99867	Thymoma	neoplastic	58.18	26.84	63.3	31.12	diagnostic	diagnostic
ORPHA:251	Multiple Epiphyseal Dysplasia	developmental,bone,genetic	58.03	32.06	82.69	52.13	diagnostic	diagnostic
ORPHA:250989	1Q21.1 Microdeletion Syndrome	developmental,genetic	58.03	25.81	92.78	95.65	informative	diagnostic
ORPHA:1788	Acrofacial Dysostosis, Rodríguez Type	genetic,developmental,bone,neurological	58.02	28.08	83.19	45.8	diagnostic	diagnostic
ORPHA:93476	Hurler-Scheie Syndrome	genetic,bone,developmental,metabolism,cardiac,sucking/swallowing,eye,neurological	57.99	23.03	62.6	27.64	informative	diagnostic
ORPHA:1825	Epiphyseal Dysplasia-Hearing Loss-Dysmorphism Syndrome	genetic,developmental,neurological	57.96	31.74	86.63	95.11	informative	diagnostic
ORPHA:1972	Lethal Faciocardiomelic Dysplasia	developmental,bone,genetic	57.95	33.59	105.55	67.15	diagnostic	diagnostic
ORPHA:1858	Skeletal Dysplasia-Epilepsy-Short Stature Syndrome	genetic,developmental,bone,neurological	57.92	29.66	75.4	47.6	informative	diagnostic
ORPHA:163966	X-Linked Dominant Chondrodysplasia, Chassaing-Lacombe Type	genetic,developmental,bone,neurological	57.91	31.74	94.84	54.24	diagnostic	diagnostic
ORPHA:77297	Majeed Syndrome	immunological,skin,systemic and rheumatological,developmental,haematological,rheumatological of childhood,bone,genetic	57.87	35.19	77.4	46.68	diagnostic	diagnostic
ORPHA:228396	Ptosis-Upper Ocular Movement Limitation-Absence Of Lacrimal Punctum Syndrome	developmental,eye,genetic	57.86	31.72	80.34	44.35	informative	diagnostic
ORPHA:2020	Congenital Fiber-Type Disproportion Myopathy	genetic,neurological	57.85	30.71	95.93	60.75	informative	diagnostic
ORPHA:93299	Achondrogenesis Type 1A	developmental,bone,genetic	57.85	15.71	98.2	32.1	diagnostic	diagnostic
ORPHA:59	Allan-Herndon-Dudley Syndrome	genetic,endocrine,neurological	57.83	35.13	96.83	100.63	informative	diagnostic
ORPHA:391665	Homozygous Familial Hypercholesterolemia	genetic,metabolism,endocrine	57.8	37.7	66.21	47.37	diagnostic	diagnostic
ORPHA:921	Abruzzo-Erickson Syndrome	developmental,urogenital,surgical maxillo-facial,otorhinolaryngological,genetic	57.74	23.89	83.61	46.97	informative	diagnostic
ORPHA:268249	Mycophenolate Mofetil Embryopathy	developmental,intoxications,teratologic	57.7	28.51	77.61	82.71	diagnostic	diagnostic
ORPHA:1352	Atrioventricular Defect-Blepharophimosis-Radial And Anal Defect Syndrome	cardiac malformation,developmental,eye,genetic	57.68	32.57	115.65	65.95	informative	diagnostic
ORPHA:3194	Corneodermatoosseous Syndrome	skin,developmental,eye,genetic	57.65	30.04	68.63	74.1	informative	diagnostic
ORPHA:245	Nager Syndrome	developmental,eye,surgical maxillo-facial,otorhinolaryngological,sucking/swallowing,bone,genetic	57.63	23.71	97.84	51.35	diagnostic	diagnostic
ORPHA:238769	1Q44 Microdeletion Syndrome	developmental,genetic	57.6	25.84	86.53	45.67	diagnostic	diagnostic
ORPHA:2022	Endocardial Fibroelastosis	cardiac,genetic	57.46	27.84	74.38	40.3	informative	diagnostic
ORPHA:75840	Congenital Muscular Dystrophy, Ullrich Type	genetic,neurological	57.46	35.48	99.47	65.72	informative	diagnostic
ORPHA:163693	2P21 Microdeletion Syndrome	renal,metabolism,developmental,sucking/swallowing,genetic	57.39	41.42	76.37	81.39	informative	diagnostic
ORPHA:436174	Cataract-Growth Hormone Deficiency-Sensory Neuropathy-Sensorineural Hearing Loss-Skeletal Dysplasia Syndrome	genetic,endocrine,bone,metabolism,developmental,otorhinolaryngological,eye,neurological	57.36	31.62	107.67	113.04	informative	diagnostic
ORPHA:137888	Auriculocondylar Syndrome	developmental,surgical maxillo-facial,otorhinolaryngological,bone,genetic	57.35	35.07	81.35	55.86	diagnostic	diagnostic
ORPHA:309854	Cirrhosis-Dystonia-Polycythemia-Hypermanganesemia Syndrome	genetic,metabolism,hepatic,neurological	57.26	34.81	75.97	53.47	diagnostic	diagnostic
ORPHA:236	Trisomy 9P	developmental,eye,genetic	57.22	24.37	101.16	63.2	informative	diagnostic
ORPHA:363400	Severe Neurodegenerative Syndrome With Lipodystrophy	genetic,skin,endocrine,neurological	57.17	32.81	71.74	49.37	diagnostic	diagnostic
ORPHA:2036	Scalp-Ear-Nipple Syndrome	skin,developmental,gynaecological and obstetric,eye,genetic	57.15	32.79	68.52	49.96	diagnostic	diagnostic
ORPHA:727	Microscopic Polyangiitis	renal,systemic and rheumatological,neurological,rheumatological of childhood,respiratory,circulatory	57.1	23.97	82.62	37.6	diagnostic	informative
ORPHA:33110	Autosomal Agammaglobulinemia	immunological,genetic	57	22.58	82.94	39.11	diagnostic	diagnostic
ORPHA:50812	Zellweger-Like Syndrome Without Peroxisomal Anomalies	genetic,metabolism,neurological	56.94	29.28	91.75	57.49	diagnostic	diagnostic
ORPHA:965	Acromegaloid Facial Appearance Syndrome	developmental,genetic	56.84	30.58	91.47	60.77	diagnostic	diagnostic
ORPHA:93329	Autosomal Recessive Omodysplasia	developmental,bone,genetic	56.82	23.92	86.45	38.44	informative	diagnostic
ORPHA:93357	Sponastrime Dysplasia	developmental,bone,genetic	56.78	30.45	84.17	50.42	diagnostic	diagnostic
ORPHA:435651	Cidec-Related Familial Partial Lipodystrophy	genetic,skin,endocrine	56.69	20.81	71.95	29.01	informative	informative
ORPHA:2233	Hypogonadism-Mitral Valve Prolapse-Intellectual Disability Syndrome	genetic,infertility,endocrine	56.64	22.24	69.98	34.68	informative	diagnostic
ORPHA:2557	Mietens Syndrome	developmental,eye,genetic	56.48	29.81	99.21	51.71	diagnostic	diagnostic
ORPHA:1657	Dermatoosteolysis, Kirghizian Type	skin,developmental,genetic	56.46	31.55	77.24	84.58	diagnostic	diagnostic
ORPHA:231632	Ectopic Aldosterone-Producing Tumor	endocrine	56.45	25.29	53.04	28.68	unspecific	informative
ORPHA:2311	Autosomal Recessive Spondylocostal Dysostosis	metabolism,developmental,bone,genetic	56.43	31.76	74.23	77.75	diagnostic	diagnostic
ORPHA:845	Tay-Sachs Disease	metabolism,neurological,sucking/swallowing,eye,genetic	56.37	28.35	79.5	46.06	diagnostic	diagnostic
ORPHA:93298	Achondrogenesis Type 1B	developmental,bone,genetic	56.32	17.6	94.14	31.18	diagnostic	diagnostic
ORPHA:276244	Machado-Joseph Disease Type 3	genetic,neurological	56.31	20.7	81.37	37.18	diagnostic	informative
ORPHA:3173	Infantile Spasms-Broad Thumbs Syndrome	genetic,eye,neurological	56.29	29.66	99.02	61.57	informative	diagnostic
ORPHA:280356	Plin1-Related Familial Partial Lipodystrophy	genetic,skin,endocrine	56.29	22.86	72.48	31.82	informative	diagnostic
ORPHA:1145	Infantile-Onset X-Linked Spinal Muscular Atrophy	genetic,developmental,sucking/swallowing,neurological	56.27	21.82	93.48	41.75	informative	diagnostic
ORPHA:2878	Phocomelia-Ectrodactyly-Deafness-Sinus Arrhythmia Syndrome	otorhinolaryngological,developmental,bone,genetic	56.27	31.28	98.56	68.17	diagnostic	diagnostic
ORPHA:97280	Glucagonoma	neoplastic,endocrine,gastroenterological	56.26	30.09	67.31	36.28	diagnostic	diagnostic
ORPHA:379	Chronic Granulomatous Disease	immunological,skin,gastroenterological,respiratory,eye,genetic	56.23	29.66	80.91	46.16	diagnostic	diagnostic
ORPHA:1237	Beemer-Ertbruggen Syndrome	developmental,genetic	56.22	31.63	64.01	34.34	informative	diagnostic
ORPHA:79477	Griscelli Syndrome Type 2	skin,eye,genetic,immunological	56.16	22.75	58.12	28.16	diagnostic	diagnostic
ORPHA:85166	Platyspondylic Dysplasia, Torrance Type	developmental,bone,genetic	56.15	23.42	106.18	64.61	diagnostic	diagnostic
ORPHA:1193	Atkin-Flaitz Syndrome	genetic,developmental,neurological	56.12	25.91	63.48	38.49	informative	diagnostic
ORPHA:570	Moebius Syndrome	genetic,developmental,surgical maxillo-facial,sucking/swallowing,eye,neurological	56.11	29.64	99.4	103.29	diagnostic	diagnostic
ORPHA:2063	Splenogonadal Fusion-Limb Defects-Micrognathia Syndrome	abdominal surgical,developmental,bone,genetic	56.11	24.96	65.89	74.46	diagnostic	diagnostic
ORPHA:2526	Microcephaly-Lymphedema-Chorioretinopathy Syndrome	genetic,skin,developmental,neurological,eye,circulatory	56.07	27.44	82.3	81.95	diagnostic	diagnostic
ORPHA:1318	Campomelia, Cumming Type	skin,circulatory,developmental,bone,genetic	56.06	33.34	85.33	90.53	diagnostic	diagnostic
ORPHA:398189	Focal Facial Dermal Dysplasia Type Iv	skin,developmental,genetic	56.01	30.35	56.84	60.98	diagnostic	diagnostic
ORPHA:99824	Lassa Fever	infectious	55.97	28.18	85.05	46.16	diagnostic	diagnostic
ORPHA:2234	Male Hypergonadotropic Hypogonadism-Intellectual Disability-Skeletal Anomalies Syndrome	endocrine,developmental,neurological,infertility,genetic	55.93	24.44	63.99	33.52	diagnostic	diagnostic
ORPHA:1270	Bowen-Conradi Syndrome	genetic,developmental,neurological	55.91	23.9	89.69	39.05	diagnostic	diagnostic
ORPHA:3270	Radioulnar Synostosis-Developmental Delay-Hypotonia Syndrome	developmental,eye,neurological,bone,genetic	55.89	31.21	76.07	83.76	informative	diagnostic
ORPHA:96181	Maternal Uniparental Disomy Of Chromosome 6	developmental,genetic	55.89	33.68	62.82	67.82	diagnostic	diagnostic
ORPHA:169079	Cernunnos-Xlf Deficiency	immunological,neoplastic,genetic	55.83	27.14	57.17	41.92	diagnostic	diagnostic
ORPHA:238459	Slc35A1-Cdg	genetic,metabolism,renal,neurological	55.81	26.91	50.74	30.64	informative	informative
ORPHA:261222	Distal 16P11.2 Microdeletion Syndrome	genetic,developmental,endocrine	55.78	31.64	92.88	101.41	informative	diagnostic
ORPHA:91138	Cryoglobulinemic Vasculitis	renal,systemic and rheumatological,neurological,rheumatological of childhood,respiratory,circulatory	55.74	27.86	83.41	45.45	diagnostic	diagnostic
ORPHA:816	Sjögren-Larsson Syndrome	skin,metabolism,neurological,eye,genetic	55.68	30.27	68.61	71.55	diagnostic	diagnostic
ORPHA:343	Hyperimmunoglobulinemia D With Periodic Fever	skin,immunological,systemic and rheumatological,metabolism,rheumatological of childhood,genetic	55.67	28.4	73.88	44.43	diagnostic	diagnostic
ORPHA:3258	Cenani-Lenz Syndrome	developmental,bone,genetic	55.64	22.91	105.01	54.67	diagnostic	diagnostic
ORPHA:268882	Arnold-Chiari Malformation Type I	genetic,developmental,neurological	55.61	34.74	92.41	65.78	diagnostic	diagnostic
ORPHA:1839	Hereditary Mucoepithelial Dysplasia	skin,eye,genetic	55.56	32.21	67.62	39.78	diagnostic	diagnostic
ORPHA:81	Antisynthetase Syndrome	systemic and rheumatological,neurological	55.56	20.75	68.09	32.61	diagnostic	diagnostic
ORPHA:1916	Diethylstilbestrol Syndrome	teratologic,developmental,gynaecological and obstetric,urogenital,infertility,intoxications	55.55	32.19	52.35	33.54	diagnostic	diagnostic
ORPHA:761	Immunoglobulin A Vasculitis	renal,systemic and rheumatological,rheumatological of childhood,respiratory,circulatory	55.53	24.47	75.45	34.02	diagnostic	diagnostic
ORPHA:833	Encephalopathy Due To Sulfite Oxidase Deficiency	metabolism,developmental,neurological,eye,genetic	55.39	36.94	72.98	78.6	informative	diagnostic
ORPHA:277	Severe Combined Immunodeficiency Due To Adenosine Deaminase Deficiency	immunological,metabolism,genetic	55.39	25.42	64.29	31.18	diagnostic	diagnostic
ORPHA:1532	Gómez-López-Hernández Syndrome	genetic,developmental,neurological	55.38	27.95	80.46	88.16	informative	diagnostic
ORPHA:1580	Distal Monosomy 10P	developmental,genetic	55.36	19.73	100.69	42.12	informative	diagnostic
ORPHA:2047	Flynn-Aird Syndrome	genetic,skin,eye,neurological	55.31	25.38	78.06	84.28	diagnostic	diagnostic
ORPHA:1895	Edinburgh Malformation Syndrome	developmental,genetic	55.26	32.27	85.9	92.86	informative	diagnostic
ORPHA:90045	Hereditary Folate Malabsorption	immunological,metabolism,haematological,gastroenterological,genetic	55.24	28.34	65.12	71.65	diagnostic	diagnostic
ORPHA:3186	Holoprosencephaly-Radial Heart Renal Anomalies Syndrome	genetic,developmental,renal,neurological	55.21	30.02	85.38	44.68	diagnostic	diagnostic
ORPHA:1027	Autosomal Recessive Amelia	developmental,bone,genetic	55.19	23.66	66.38	34.43	informative	diagnostic
ORPHA:276580	Autosomal Dominant Hyperinsulinism Due To Kir6.2 Deficiency	genetic,endocrine	55.08	11.61	70.6	22.52	unspecific	unspecific
ORPHA:276575	Autosomal Dominant Hyperinsulinism Due To Sur1 Deficiency	genetic,endocrine	55.08	11.61	70.6	22.52	unspecific	unspecific
ORPHA:2831	Rhizomelic Dysplasia, Patterson-Lowry Type	developmental,bone,genetic	55.02	28.12	85.1	51.31	diagnostic	diagnostic
ORPHA:276432	Ogden Syndrome	developmental,genetic	54.99	24.05	84.8	87.57	diagnostic	diagnostic
ORPHA:3162	Sézary Syndrome	skin,neoplastic,haematological	54.96	28.05	57.28	33.89	diagnostic	diagnostic
ORPHA:261120	14Q11.2 Microdeletion Syndrome	developmental,genetic	54.9	27.22	88.66	53.09	informative	diagnostic
ORPHA:1388	Catel-Manzke Syndrome	genetic,developmental,surgical maxillo-facial,otorhinolaryngological,bone,neurological	54.84	27.3	89.92	49.5	informative	diagnostic
ORPHA:2975	46,Xx Disorder Of Sex Development-Skeletal Anomalies Syndrome	endocrine,developmental,gynaecological and obstetric,urogenital,genetic	54.84	35.68	77.39	52.92	informative	informative
ORPHA:1296	Lambert Syndrome	otorhinolaryngological,developmental,genetic,surgical maxillo-facial	54.83	36.52	75.32	82.14	informative	diagnostic
ORPHA:1110	Aortic Arch Anomaly-Facial Dysmorphism-Intellectual Disability Syndrome	genetic,developmental,neurological	54.81	33.49	73.78	49.74	informative	diagnostic
ORPHA:2774	Multicentric Carpo-Tarsal Osteolysis With Or Without Nephropathy	bone,developmental,renal,genetic	54.75	30.38	77.47	83.85	informative	diagnostic
ORPHA:99688	Dermotrichic Syndrome	skin,developmental,genetic	54.74	35.98	70.51	78.5	informative	diagnostic
ORPHA:2916	Postaxial Polydactyly-Dental And Vertebral Anomalies Syndrome	odontological,developmental,genetic	54.71	31.64	96.91	58.78	diagnostic	diagnostic
ORPHA:79279	Alpha-N-Acetylgalactosaminidase Deficiency Type 1	metabolism,neurological,sucking/swallowing,eye,genetic	54.71	31.65	69.8	45.07	diagnostic	diagnostic
ORPHA:69	Amyloidosis	systemic and rheumatological	54.67	34.9	82.69	87.36	informative	diagnostic
ORPHA:678	Papillon-Lefèvre Syndrome	skin,immunological,odontological,metabolism,developmental,genetic	54.67	29.13	77.43	51.24	diagnostic	diagnostic
ORPHA:261279	17Q23.1Q23.2 Microdeletion Syndrome	developmental,genetic	54.66	26.02	96.56	97.81	diagnostic	diagnostic
ORPHA:93929	Cloacal Exstrophy	abdominal surgical,renal,developmental,urogenital,genetic	54.64	35.55	77.32	52.48	diagnostic	diagnostic
ORPHA:2635	Metatropic Dysplasia	developmental,bone,genetic	54.6	30.2	77.95	46.21	diagnostic	diagnostic
ORPHA:1064	Aniridia-Renal Agenesis-Psychomotor Retardation Syndrome	renal,developmental,neurological,eye,genetic	54.6	29.85	80.61	45.74	informative	diagnostic
ORPHA:261311	20Q13.33 Microdeletion Syndrome	developmental,genetic	54.53	27.83	86.7	90.46	diagnostic	diagnostic
ORPHA:273	Steinert Myotonic Dystrophy	genetic,endocrine,developmental,cardiac,infertility,sucking/swallowing,eye,neurological	54.52	39.31	67.25	68.47	diagnostic	diagnostic
ORPHA:2759	Imperforate Oropharynx-Costovertebral Anomalies Syndrome	developmental,bone,genetic	54.51	32.95	80.63	46.66	informative	diagnostic
ORPHA:1248	Maxillonasal Dysplasia	otorhinolaryngological,developmental,genetic,surgical maxillo-facial	54.47	25.01	71.79	43.69	diagnostic	diagnostic
ORPHA:3019	Ramon Syndrome	odontological,developmental,bone,genetic	54.46	30.39	53.12	53.11	diagnostic	diagnostic
ORPHA:73272	Growth Delay Due To Insulin-Like Growth Factor Type 1 Deficiency	genetic,endocrine	54.46	27.06	101.92	107.18	informative	diagnostic
ORPHA:31150	Tangier Disease	genetic,metabolism,endocrine,neurological	54.42	35.29	58.95	35.29	diagnostic	diagnostic
ORPHA:97282	Vipoma	neoplastic,endocrine,gastroenterological	54.42	30.47	60.15	32.42	diagnostic	diagnostic
ORPHA:96183	Maternal Uniparental Disomy Of Chromosome 9	developmental,genetic	54.42	25.75	89.82	99.96	informative	diagnostic
ORPHA:52430	Inclusion Body Myopathy With Paget Disease Of Bone And Frontotemporal Dementia	genetic,developmental,bone,neurological	54.41	32.87	70.46	45.53	diagnostic	diagnostic
ORPHA:538	Lymphangioleiomyomatosis	respiratory,genetic	54.39	30.4	79.7	53.05	diagnostic	diagnostic
ORPHA:2167	Holzgreve Syndrome	otorhinolaryngological,developmental,genetic,surgical maxillo-facial	54.36	24.68	83.44	46.05	diagnostic	diagnostic
ORPHA:99811	Neuronal Intestinal Pseudoobstruction	genetic,gastroenterological	54.33	32.47	40.67	29.41	informative	unspecific
ORPHA:2072	Gaucher Disease-Ophthalmoplegia-Cardiovascular Calcification Syndrome	metabolism,sucking/swallowing,eye,genetic	54.3	39.1	61.53	41.01	informative	diagnostic
ORPHA:779	Reynolds Syndrome	systemic and rheumatological,skin,renal,hepatic	54.3	23.33	69.33	38.45	diagnostic	diagnostic
ORPHA:65759	Carpenter Syndrome	genetic,developmental,bone,endocrine	54.28	29.43	80.92	48.48	diagnostic	diagnostic
ORPHA:93324	Autosomal Recessive Kenny-Caffey Syndrome	genetic,developmental,bone,endocrine	54.27	24.11	78.86	85.1	diagnostic	diagnostic
ORPHA:2107	Hall-Riggs Syndrome	genetic,developmental,neurological	54.22	25.7	87.71	56.25	diagnostic	diagnostic
ORPHA:261337	Distal 22Q11.2 Microduplication Syndrome	developmental,genetic	54.19	22.99	86.14	87.23	diagnostic	diagnostic
ORPHA:98292	Mastocytosis	neoplastic,haematological	54.12	21.64	49.18	22.09	diagnostic	diagnostic
ORPHA:1727	22Q11.2 Microduplication Syndrome	developmental,genetic	54.11	25	71.33	77.07	diagnostic	diagnostic
ORPHA:93258	Pfeiffer Syndrome Type 1	bone,developmental,eye,genetic	54.1	19	90.53	37.91	informative	diagnostic
ORPHA:2801	Juvenile Paget Disease	developmental,bone,genetic	54.08	28.56	65.6	36.74	diagnostic	diagnostic
ORPHA:101028	Transaldolase Deficiency	metabolism,genetic	54.07	35.25	54.77	39	diagnostic	diagnostic
ORPHA:169105	Good Syndrome	immunological	54.01	26.98	65.94	39.92	diagnostic	diagnostic
ORPHA:444463	Autoimmune Hemolytic Anemia-Autoimmune Thrombocytopenia-Primary Immunodeficiency Syndrome	systemic and rheumatological,immunological,rheumatological of childhood,genetic	53.98	27.28	61.84	33.69	diagnostic	informative
ORPHA:991	Pagod Syndrome	endocrine,developmental,gynaecological and obstetric,urogenital,surgical thoracic,genetic	53.96	32.83	63.71	42.61	diagnostic	diagnostic
ORPHA:90653	Stickler Syndrome Type 1	developmental,eye,surgical maxillo-facial,otorhinolaryngological,sucking/swallowing,bone,genetic	53.96	19.52	63.55	29.84	informative	informative
ORPHA:1037	Arthrogryposis Multiplex Congenita	developmental,sucking/swallowing,genetic	53.95	31.52	77.78	52.22	informative	diagnostic
ORPHA:99826	Marburg Hemorrhagic Fever	infectious	53.95	24.46	80.26	39.17	diagnostic	diagnostic
ORPHA:436003	Contractures-Developmental Delay-Pierre Robin Syndrome	developmental,surgical maxillo-facial,otorhinolaryngological,sucking/swallowing,genetic	53.92	27.23	100.28	105.33	diagnostic	diagnostic
ORPHA:231625	Adrenocortical Carcinoma With Pure Aldosterone Hypersecretion	endocrine	53.84	20.13	61.39	32.8	diagnostic	diagnostic
ORPHA:93346	Spondyloepimetaphyseal Dysplasia Congenita, Strudwick Type	developmental,bone,genetic	53.8	18.2	71.22	32.09	informative	diagnostic
ORPHA:3241	Deafness-Craniofacial Syndrome	otorhinolaryngological,developmental,genetic	53.73	31.7	60.71	37.43	informative	diagnostic
ORPHA:168593	Sudden Infant Death-Dysgenesis Of The Testes Syndrome	endocrine,developmental,urogenital,respiratory,genetic	53.69	32.87	57.82	46.72	informative	diagnostic
ORPHA:503	Larsen Syndrome	developmental,surgical maxillo-facial,otorhinolaryngological,bone,genetic	53.69	23.64	88.36	49.59	informative	diagnostic
ORPHA:446	Neonatal Hemochromatosis	metabolism,hepatic,genetic	53.67	33.7	67.18	52.96	informative	diagnostic
ORPHA:229717	Isolated Agammaglobulinemia	immunological,genetic	53.66	23.32	75.01	32.22	diagnostic	diagnostic
ORPHA:93328	Autosomal Dominant Omodysplasia	developmental,bone,genetic	53.64	19.4	93.25	48.52	informative	diagnostic
ORPHA:97289	Thymic Neuroendocrine Tumor	neoplastic,endocrine	53.6	31.08	60.51	40.74	diagnostic	diagnostic
ORPHA:772	Infantile Refsum Disease	genetic,hepatic,metabolism,developmental,eye,neurological	53.57	26.84	70.24	43.84	diagnostic	diagnostic
ORPHA:2075	Genitopalatocardiac Syndrome	endocrine,developmental,urogenital,surgical maxillo-facial,otorhinolaryngological,genetic	53.53	20.46	78.46	35.04	informative	diagnostic
ORPHA:247768	Müllerian Aplasia And Hyperandrogenism	endocrine,developmental,gynaecological and obstetric,urogenital,genetic	53.51	33.38	71.69	76.9	diagnostic	diagnostic
ORPHA:440354	Autosomal Dominant Myopia-Midfacial Retrusion-Sensorineural Hearing Loss-Rhizomelic Dysplasia Syndrome	otorhinolaryngological,developmental,bone,genetic	53.5	26.46	77.5	42.1	informative	diagnostic
ORPHA:2585	Ataxia-Pancytopenia Syndrome	genetic,neurological	53.45	39.89	56.88	41.62	diagnostic	diagnostic
ORPHA:3027	Caudal Regression Sequence	genetic,abdominal surgical,renal,developmental,urogenital,neurological	53.42	34.49	87.41	91.35	diagnostic	diagnostic
ORPHA:226298	Central Congenital Hypothyroidism	genetic,endocrine	53.41	17.92	85.24	37.83	informative	diagnostic
ORPHA:37	Acrodermatitis Enteropathica	skin,metabolism,developmental,gastroenterological,genetic	53.34	27.84	84.21	48.01	diagnostic	diagnostic
ORPHA:370924	Stt3B-Cdg	genetic,metabolism,neurological	53.29	30.14	68.13	39.45	diagnostic	diagnostic
ORPHA:435638	3P25.3 Microdeletion Syndrome	genetic,developmental,neurological	53.19	28.93	89.2	92.39	diagnostic	diagnostic
ORPHA:758	Pseudoxanthoma Elasticum	genetic,skin,renal,circulatory,developmental,cardiac,eye,neurological	53.18	34.39	78.34	55.89	diagnostic	diagnostic
ORPHA:1486	Lethal Congenital Contracture Syndrome Type 1	developmental,respiratory,genetic	53.17	25.8	59.34	31.5	informative	diagnostic
ORPHA:98428	Secondary Polycythemia	genetic,haematological	53.16	38.21	60.87	45.43	diagnostic	diagnostic
ORPHA:2013	Cleft Palate-Large Ears-Small Head Syndrome	otorhinolaryngological,developmental,genetic,surgical maxillo-facial	53.11	23.02	93.4	51.77	informative	diagnostic
ORPHA:189427	Cushing Syndrome Due To Macronodular Adrenal Hyperplasia	genetic,infertility,endocrine	53.07	12.46	61.77	19.49	unspecific	unspecific
ORPHA:96176	Ring Chromosome 13 Syndrome	abdominal surgical,developmental,genetic	53.05	24.73	88.97	91.5	diagnostic	diagnostic
ORPHA:1819	Epimetaphyseal Skeletal Dysplasia	developmental,bone,genetic	52.97	28.48	78.19	46.87	informative	diagnostic
ORPHA:398156	Oculoauriculofrontonasal Syndrome	developmental,bone,genetic	52.97	25.44	85.22	43.42	diagnostic	diagnostic
ORPHA:340	Hemorrhagic Fever-Renal Syndrome	infectious	52.96	30.48	74.24	40.25	diagnostic	diagnostic
ORPHA:251056	6Q25 Microdeletion Syndrome	developmental,genetic	52.95	23.41	86.56	45.88	informative	diagnostic
ORPHA:3453	Autoimmune Polyendocrinopathy Type 1	immunological,endocrine,gynaecological and obstetric,gastroenterological,infertility,eye,genetic	52.94	35.68	60.42	45.2	diagnostic	diagnostic
ORPHA:2645	Osteoglosphonic Dysplasia	developmental,bone,genetic	52.92	26.84	66.92	37.61	informative	diagnostic
ORPHA:321	Multiple Osteochondromas	metabolism,developmental,neoplastic,bone,genetic	52.91	24.22	81.82	41.11	diagnostic	diagnostic
ORPHA:85194	Spondylo-Ocular Syndrome	bone,developmental,eye,genetic	52.87	32.16	85.49	92.56	diagnostic	diagnostic
ORPHA:1951	Epilepsy-Telangiectasia Syndrome	genetic,developmental,neurological	52.85	28.4	73.87	75.85	informative	diagnostic
ORPHA:375	Anti-Glomerular Basement Membrane Disease	systemic and rheumatological,renal,respiratory,circulatory	52.83	24.92	59.12	28.72	informative	informative
ORPHA:2631	Mesomelic Dwarfism-Cleft Palate-Camptodactyly Syndrome	developmental,surgical maxillo-facial,otorhinolaryngological,bone,genetic	52.79	26.12	80.76	43.09	informative	diagnostic
ORPHA:99878	Primary Parathyroid Hyperplasia	genetic,endocrine	52.68	20.28	55.91	22.42	informative	informative
ORPHA:3463	Wolfram Syndrome	endocrine,developmental,otorhinolaryngological,eye,genetic	52.67	34.05	73.66	45.23	diagnostic	diagnostic
ORPHA:79242	Holocarboxylase Synthetase Deficiency	skin,metabolism,genetic	52.66	27.76	66.95	43.64	diagnostic	diagnostic
ORPHA:464282	Spastic Paraplegia-Severe Developmental Delay-Epilepsy Syndrome	genetic,developmental,neurological	52.63	34.5	85.98	50.91	diagnostic	diagnostic
ORPHA:728	Relapsing Polychondritis	systemic and rheumatological,renal,eye,genetic	52.56	25.93	73.69	44.32	diagnostic	diagnostic
ORPHA:2025	Gingival Fibromatosis-Facial Dysmorphism Syndrome	odontological,developmental,genetic	52.51	27.6	61	44.16	informative	diagnostic
ORPHA:3440	Waardenburg Syndrome	otorhinolaryngological,skin,developmental,genetic	52.46	21.82	68.82	33.76	diagnostic	diagnostic
ORPHA:136	Cadasil	genetic,eye,neurological	52.45	28.58	90.07	57.22	diagnostic	diagnostic
ORPHA:834	Free Sialic Acid Storage Disease	genetic,metabolism,sucking/swallowing,neurological	52.43	31.31	74.09	76.72	diagnostic	diagnostic
ORPHA:30	Hereditary Orotic Aciduria	metabolism,genetic,haematological	52.39	36.45	67.06	76.13	diagnostic	diagnostic
ORPHA:79239	Classic Galactosemia	renal,hepatic,endocrine,metabolism,gynaecological and obstetric,infertility,eye,genetic	52.32	32.36	60.59	33.58	diagnostic	diagnostic
ORPHA:239	Dyggve-Melchior-Clausen Disease	developmental,bone,genetic	52.3	26.24	79.59	48.89	diagnostic	diagnostic
ORPHA:859	Transcobalamin Deficiency	immunological,metabolism,genetic,haematological	52.3	27.99	43.59	32.36	diagnostic	diagnostic
ORPHA:73224	Tubular Renal Disease-Cardiomyopathy Syndrome	cardiac,genetic	52.3	29.56	60.39	42.22	diagnostic	diagnostic
ORPHA:79409	Recessive Dystrophic Epidermolysis Bullosa Inversa	skin,developmental,genetic	52.14	22.1	75.39	42.47	diagnostic	diagnostic
ORPHA:2316	Johnson Neuroectodermal Syndrome	genetic,skin,developmental,neurological	52.09	29	80.89	83.19	informative	diagnostic
ORPHA:2062	Progressive Non-Infectious Anterior Vertebral Fusion	developmental,bone,genetic	52.06	27.29	72.17	40.41	informative	diagnostic
ORPHA:347	Frasier Syndrome	renal,endocrine,developmental,neoplastic,gynaecological and obstetric,urogenital,genetic	52.05	27.37	65.32	43.26	diagnostic	informative
ORPHA:590	Congenital Myasthenic Syndrome	developmental,neurological,sucking/swallowing,eye,genetic	52.02	23.17	109.81	57.98	informative	informative
ORPHA:98914	Presynaptic Congenital Myasthenic Syndromes	developmental,neurological,sucking/swallowing,eye,genetic	52.02	23.17	109.81	57.98	informative	informative
ORPHA:1267	Botulism	infectious,eye,neurological	51.99	11.97	51.9	18.82	informative	diagnostic
ORPHA:2686	Cyclic Neutropenia	immunological,genetic	51.95	27.19	51.57	31.23	diagnostic	diagnostic
ORPHA:91387	Familial Thoracic Aortic Aneurysm And Aortic Dissection	systemic and rheumatological,genetic,circulatory,surgical thoracic	51.95	26.2	73.71	40.93	diagnostic	diagnostic
ORPHA:88673	Hepatocellular Carcinoma	neoplastic,hepatic	51.94	34.43	63.64	38.2	diagnostic	diagnostic
ORPHA:1900	Ehlers-Danlos Syndrome, Kyphoscoliotic Type	skin,systemic and rheumatological,developmental,eye,genetic	51.93	27.65	73.75	41.9	informative	diagnostic
ORPHA:238750	4Q21 Microdeletion Syndrome	developmental,genetic	51.93	23.78	82.89	45.29	diagnostic	diagnostic
ORPHA:3097	Meacham Syndrome	endocrine,developmental,gynaecological and obstetric,urogenital,genetic	51.92	32.83	48.5	34.88	diagnostic	diagnostic
ORPHA:2033	Multifocal Muscular Fibrosis-Obstructed Vessels Syndrome		51.92	27.45	58.97	36.5	diagnostic	diagnostic
ORPHA:3055	X-Linked Intellectual Disability-Hypogonadism-Ichthyosis-Obesity-Short Stature Syndrome	skin,developmental,neurological,eye,genetic	51.88	21.96	59.42	31.98	informative	diagnostic
ORPHA:3238	Cardiospondylocarpofacial Syndrome	otorhinolaryngological,developmental,genetic	51.88	26.52	70.71	45.66	informative	diagnostic
ORPHA:228371	Foodborne Botulism	infectious,eye,neurological	51.88	11.84	53.71	19.7	informative	diagnostic
ORPHA:2321	Jung-Wolff-Back-Stahl Syndrome		51.84	25.77	74.56	52.11	informative	diagnostic
ORPHA:72	Angelman Syndrome	genetic,neurological	51.83	33.64	78.88	55.68	informative	diagnostic
ORPHA:97279	Insulinoma	neoplastic,endocrine,gastroenterological	51.83	25.1	69.06	38.05	diagnostic	diagnostic
ORPHA:1529	Craniofacial-Deafness-Hand Syndrome	otorhinolaryngological,developmental,genetic	51.82	28.26	78.25	41.65	informative	diagnostic
ORPHA:85165	Severe Achondroplasia-Developmental Delay-Acanthosis Nigricans Syndrome	skin,developmental,bone,genetic	51.79	34.88	71	46.57	diagnostic	diagnostic
ORPHA:909	Cerebrotendinous Xanthomatosis	genetic,skin,hepatic,endocrine,metabolism,eye,neurological	51.69	33.3	71.22	74.22	diagnostic	diagnostic
ORPHA:79403	Junctional Epidermolysis Bullosa-Pyloric Atresia Syndrome	odontological,skin,developmental,genetic	51.68	32.68	67.42	43.61	diagnostic	diagnostic
ORPHA:158029	Sea-Blue Histiocytosis	genetic	51.66	21.22	63.61	35.73	diagnostic	informative
ORPHA:276556	Hyperinsulinism Due To Ucp2 Deficiency	genetic,endocrine	51.65	8.82	57.08	12.28	unspecific	unspecific
ORPHA:226313	Congenital Hypothyroidism Due To Maternal Intake Of Antithyroid Drugs	endocrine	51.65	22.25	75.49	39.65	informative	diagnostic
ORPHA:353	Autosomal Recessive Limb-Girdle Muscular Dystrophy Type 2C	genetic,cardiac,neurological	51.65	30.86	68.35	40.58	diagnostic	diagnostic
ORPHA:793	Sapho Syndrome	systemic and rheumatological,skin	51.59	33.97	61.62	36.01	diagnostic	diagnostic
ORPHA:272	Congenital Muscular Dystrophy, Fukuyama Type	metabolism,developmental,neurological,eye,genetic	51.59	36.21	81.43	87.76	diagnostic	diagnostic
ORPHA:300298	Severe Congenital Hypochromic Anemia With Ringed Sideroblasts	genetic,haematological	51.57	34.91	43.06	28.38	diagnostic	diagnostic
ORPHA:251019	2Q32Q33 Microdeletion Syndrome	developmental,genetic	51.56	19.88	87.68	90.04	diagnostic	diagnostic
ORPHA:100078	Ileal Neuroendocrine Tumor	neoplastic,endocrine,gastroenterological	51.55	25.16	62.84	30.12	informative	informative
ORPHA:100077	Jejunal Neuroendocrine Tumor	neoplastic,endocrine,gastroenterological	51.55	25.16	62.84	30.12	informative	informative
ORPHA:250999	1Q41Q42 Microdeletion Syndrome	developmental,genetic	51.49	24.84	71.74	45.2	informative	diagnostic
ORPHA:93317	Spondylometaphyseal Dysplasia, Sedaghatian Type	developmental,bone,genetic	51.45	35.8	90.97	61.04	diagnostic	diagnostic
ORPHA:52503	X-Linked Creatine Transporter Deficiency	genetic,metabolism,developmental,neurological	51.39	30.99	67.43	68.76	diagnostic	diagnostic
ORPHA:932	Achondrogenesis	developmental,bone,genetic	51.38	15.8	80.34	25.46	diagnostic	diagnostic
ORPHA:2930	Cronkhite-Canada Syndrome	skin,developmental,neoplastic,gastroenterological	51.31	31.8	77.36	83.61	diagnostic	diagnostic
ORPHA:2101	Grubben-De Cock-Borghgraef Syndrome	genetic,eye,neurological	51.27	35.31	73.96	83.18	informative	diagnostic
ORPHA:29	Mevalonic Aciduria	skin,systemic and rheumatological,metabolism,rheumatological of childhood,eye,genetic	51.21	33.01	75.14	52.62	informative	diagnostic
ORPHA:2850	Alopecia-Intellectual Disability Syndrome	genetic,skin,neurological	51.21	24.84	78.78	78.36	diagnostic	diagnostic
ORPHA:79083	Pparg-Related Familial Partial Lipodystrophy	genetic,skin,endocrine	51.18	17.01	68.47	28.03	diagnostic	diagnostic
ORPHA:36204	Intestinal Lymphangiectasia	gastroenterological	51.17	21.49	56.91	27.84	diagnostic	diagnostic
ORPHA:169189	Autosomal Dominant Centronuclear Myopathy	genetic,neurological	51.15	29.09	69.63	47.16	diagnostic	diagnostic
ORPHA:85329	X-Linked Intellectual Disability-Hypotonia-Facial Dysmorphism-Aggressive Behavior Syndrome	genetic,developmental,neurological	51.11	29.61	66.17	40.87	informative	diagnostic
ORPHA:2598	Mitochondrial Myopathy And Sideroblastic Anemia	genetic,metabolism,neurological,haematological	51.08	31.52	75.16	85.37	informative	diagnostic
ORPHA:95613	Pituitary Apoplexy	endocrine	51.07	23.79	72.18	39.57	diagnostic	diagnostic
ORPHA:1389	Cortical Blindness-Intellectual Disability-Polydactyly Syndrome	genetic,developmental,eye,neurological	51.05	31.37	78.39	86.72	informative	diagnostic
ORPHA:50815	Branchiogenic Deafness Syndrome	otorhinolaryngological,developmental,eye,genetic	51.04	32.34	99.2	61.26	diagnostic	diagnostic
ORPHA:221054	Acrocephalopolydactyly	developmental,bone,genetic	51.02	28.27	79.06	90.4	diagnostic	diagnostic
ORPHA:774	Hereditary Hemorrhagic Telangiectasia	genetic,skin,hepatic,systemic and rheumatological,circulatory,developmental,eye,neurological	51	33.97	65.28	47.16	diagnostic	diagnostic
ORPHA:280763	Severe Intellectual Disability And Progressive Spastic Paraplegia	genetic,neurological	50.94	29.82	79.79	51.37	diagnostic	diagnostic
ORPHA:2614	Nail-Patella Syndrome	skin,renal,developmental,eye,bone,genetic	50.91	32.01	74.07	55.73	diagnostic	diagnostic
ORPHA:95433	Autosomal Recessive Spinocerebellar Ataxia-Blindness-Deafness Syndrome	genetic,neurological	50.9	27.54	69.32	47.4	diagnostic	diagnostic
ORPHA:897	Waardenburg-Shah Syndrome	skin,developmental,gastroenterological,otorhinolaryngological,genetic	50.86	26.18	68.13	37.46	diagnostic	diagnostic
ORPHA:85279	Syndromic X-Linked Intellectual Disability Due To Jarid1C Mutation	genetic,developmental,neurological	50.77	19.4	73.38	75.92	informative	diagnostic
ORPHA:171829	6Q16 Deletion Syndrome	genetic,endocrine,developmental,gynaecological and obstetric,infertility,sucking/swallowing,neurological	50.71	25.18	74.51	39.57	diagnostic	diagnostic
ORPHA:352447	Progressive External Ophthalmoplegia-Myopathy-Emaciation Syndrome	genetic,metabolism,eye,neurological	50.71	27.16	65.87	42.97	informative	diagnostic
ORPHA:90354	Brittle Cornea Syndrome	skin,systemic and rheumatological,developmental,eye,genetic	50.65	31.05	78.08	79.49	diagnostic	diagnostic
ORPHA:488437	Six2-Related Frontonasal Dysplasia	developmental,bone,genetic	50.64	27.59	65.65	38.86	diagnostic	diagnostic
ORPHA:306498	Pten Hamartoma Tumor Syndrome	skin,developmental,neoplastic,genetic	50.62	24.68	76.89	87.03	diagnostic	diagnostic
ORPHA:11	Pentasomy X	developmental,genetic	50.61	23.18	93.46	46.26	informative	diagnostic
ORPHA:412	Dysbetalipoproteinemia	genetic,metabolism,endocrine	50.57	26.73	63.42	40.09	diagnostic	diagnostic
ORPHA:97231	Ligneous Conjunctivitis	eye,genetic	50.57	35.76	100.53	105.15	diagnostic	diagnostic
ORPHA:989	Hypoglossia-Hypodactyly Syndrome	surgical maxillo-facial,developmental,bone,genetic	50.55	24.19	81.51	43.99	diagnostic	diagnostic
ORPHA:1035	Beta-Mercaptolactate Cysteine Disulfiduria	metabolism,genetic	50.54	30.83	80.58	87.27	diagnostic	diagnostic
ORPHA:1553	Curry-Jones Syndrome	genetic,developmental,bone,neurological	50.51	25.36	69.98	44.39	informative	diagnostic
ORPHA:1333	Familial Pancreatic Carcinoma	neoplastic,genetic,gastroenterological	50.46	25.8	56.04	34.34	diagnostic	diagnostic
ORPHA:1150	Arthrogryposis Multiplex Congenita-Whistling Face Syndrome	developmental,surgical maxillo-facial,otorhinolaryngological,sucking/swallowing,genetic	50.45	27.68	77.32	43.87	informative	diagnostic
ORPHA:424016	Adenocarcinoma Of The Anal Canal	neoplastic,gastroenterological	50.45	29.54	49.44	29.29	diagnostic	diagnostic
ORPHA:913	Zollinger-Ellison Syndrome	neoplastic,endocrine,gastroenterological	50.44	21.24	64.23	29.71	diagnostic	diagnostic
ORPHA:99901	Acyl-Coa Dehydrogenase 9 Deficiency	cardiac,metabolism,genetic	50.42	30.95	72.59	42.66	diagnostic	diagnostic
ORPHA:2319	Juberg-Hayward Syndrome	otorhinolaryngological,developmental,genetic,surgical maxillo-facial	50.41	18.46	101.96	52.41	diagnostic	diagnostic
ORPHA:85172	Microcephalic Osteodysplastic Dysplasia, Saul-Wilson Type	developmental,eye,neurological,bone,genetic	50.4	27.19	84.14	56.65	informative	diagnostic
ORPHA:243	46,Xx Gonadal Dysgenesis	endocrine,developmental,gynaecological and obstetric,urogenital,infertility,genetic	50.39	15.57	63.3	28.34	diagnostic	informative
ORPHA:314647	Non-Progressive Cerebellar Ataxia With Intellectual Disability	genetic,neurological	50.38	24.56	70.93	44.26	diagnostic	diagnostic
ORPHA:163937	X-Linked Intellectual Disability, Najm Type	genetic,developmental,eye,neurological	50.33	22.17	77.75	42.7	informative	diagnostic
ORPHA:250984	Autosomal Recessive Stickler Syndrome	developmental,eye,surgical maxillo-facial,otorhinolaryngological,sucking/swallowing,bone,genetic	50.3	18.28	73.1	32.49	informative	diagnostic
ORPHA:1427	Otospondylomegaepiphyseal Dysplasia	developmental,bone,genetic	50.23	21.68	75.58	44.71	informative	diagnostic
ORPHA:2741	Ophthalmomandibulomelic Dysplasia	eye,genetic	50.2	28.55	90.44	54.43	diagnostic	diagnostic
ORPHA:254504	Inhalational Botulism	infectious,eye,neurological	50.1	12.39	38.72	13.75	informative	unspecific
ORPHA:796	Sandhoff Disease	metabolism,neurological,sucking/swallowing,eye,genetic	50.05	20.55	75.02	39.43	informative	diagnostic
ORPHA:181393	Growth Hormone Insensitivity Syndrome	genetic,endocrine	50.05	28.86	64.97	43.84	informative	diagnostic
ORPHA:2249	Ulna Hypoplasia-Intellectual Disability Syndrome	developmental,bone,genetic	50.04	27.76	99.72	56.24	diagnostic	diagnostic
ORPHA:341	Viral Hemorrhagic Fever	infectious	50.04	20.85	63.67	32.57	diagnostic	diagnostic
ORPHA:90309	Ehlers-Danlos Syndrome Type 1	skin,abdominal surgical,systemic and rheumatological,odontological,developmental,surgical thoracic,genetic	49.97	23.92	75.13	40.15	diagnostic	diagnostic
ORPHA:370927	Ssr4-Cdg	genetic,metabolism,developmental,neurological	49.96	26.39	77.41	54.04	informative	diagnostic
ORPHA:896	Waardenburg Syndrome Type 3	skin,developmental,otorhinolaryngological,eye,genetic	49.93	25.13	87.09	92.02	informative	diagnostic
ORPHA:2662	Keipert Syndrome	developmental,genetic	49.93	22.25	109.02	53.33	informative	diagnostic
ORPHA:2508	Corpus Callosum Agenesis-Abnormal Genitalia Syndrome	urogenital,genetic,developmental,neurological	49.91	27.93	69.82	44.12	informative	diagnostic
ORPHA:300536	Ddost-Cdg	genetic,metabolism,hepatic,neurological	49.9	33.77	81.38	54.68	diagnostic	diagnostic
ORPHA:93946	Hamel Cerebro-Palato-Cardiac Syndrome	genetic,abdominal surgical,developmental,neurological	49.88	24.3	79.49	44.34	informative	diagnostic
ORPHA:2772	Congenital Osteogenesis Imperfecta-Microcephaly-Cataracts Syndrome	bone,developmental,eye,genetic	49.86	27.37	68.58	51.48	informative	diagnostic
ORPHA:420794	Cono-Spondylar Dysplasia	genetic,developmental,bone,neurological	49.86	23.98	80.53	88.73	informative	diagnostic
ORPHA:100024	Mu-Heavy Chain Disease	neoplastic,haematological	49.86	24.49	45.54	24.66	diagnostic	diagnostic
ORPHA:1112	Aphalangy-Hemivertebrae-Urogenital-Intestinal Dysgenesis Syndrome	developmental,bone,genetic	49.85	32.7	68.02	47.83	diagnostic	diagnostic
ORPHA:139411	Carney Triad	genetic,neoplastic,endocrine	49.78	31.28	52.62	33.56	diagnostic	diagnostic
ORPHA:1154	Arthrogryposis-Oculomotor Limitation-Electroretinal Anomalies Syndrome	developmental,sucking/swallowing,genetic	49.74	29.19	72.52	45.17	informative	diagnostic
ORPHA:2792	Otofaciocervical Syndrome	developmental,genetic	49.74	30.61	79.97	87.95	diagnostic	diagnostic
ORPHA:79312	Vitamin B12-Unresponsive Methylmalonic Acidemia Type Mut-	metabolism,renal,genetic	49.68	23.87	57.97	32.52	diagnostic	diagnostic
ORPHA:2255	Pancreatic Hypoplasia-Diabetes-Congenital Heart Disease Syndrome	genetic,endocrine	49.67	49.99	62.36	45.48	diagnostic	diagnostic
ORPHA:88632	Anterior Segment Developmental Anomaly	developmental,eye	49.67	30.19	68.94	45.63	diagnostic	diagnostic
ORPHA:435934	Cog2-Cdg	genetic,metabolism,neurological	49.63	34.99	69.25	47.64	diagnostic	diagnostic
ORPHA:466688	Severe Intellectual Disability-Corpus Callosum Agenesis-Facial Dysmorphism-Cerebellar Ataxia Syndrome	genetic,developmental,neurological	49.62	24	82.59	52.27	informative	diagnostic
ORPHA:166272	Odontochondrodysplasia	odontological,developmental,bone,genetic	49.59	25.36	67.42	40.15	diagnostic	diagnostic
ORPHA:3201	Ventricular Extrasystoles With Syncopal Episodes-Perodactyly-Robin Sequence Syndrome	otorhinolaryngological,developmental,genetic,surgical maxillo-facial	49.55	25.77	88.95	47.95	informative	diagnostic
ORPHA:25	Glutaryl-Coa Dehydrogenase Deficiency	genetic,metabolism,neurological	49.55	32.13	58.83	60.88	diagnostic	diagnostic
ORPHA:100996	Autosomal Recessive Spastic Paraplegia Type 15	genetic,neurological	49.52	25.66	75.46	44.28	diagnostic	diagnostic
ORPHA:261236	16P13.11 Microdeletion Syndrome	developmental,genetic	49.49	25.94	77.09	78.61	diagnostic	diagnostic
ORPHA:228399	8Q12 Microduplication Syndrome	developmental,eye,genetic	49.45	29.39	87.99	95.82	informative	diagnostic
ORPHA:2347	Lethal Kniest-Like Dysplasia	developmental,bone,genetic	49.41	22.83	80.7	48.12	diagnostic	diagnostic
ORPHA:300385	Pituitary Carcinoma	neoplastic	49.16	30.93	40.43	28.05	informative	diagnostic
ORPHA:437	Hypophosphatemic Rickets	renal,endocrine,developmental,bone,genetic	49.14	26.53	49.91	29.44	informative	diagnostic
ORPHA:99	Autosomal Dominant Cerebellar Ataxia	genetic,neurological	49.14	30.01	48.88	30.78	diagnostic	diagnostic
ORPHA:139466	Serkal Syndrome	urogenital,genetic,developmental,endocrine	49.14	29.01	53.77	30.81	diagnostic	diagnostic
ORPHA:313892	Developmental And Speech Delay Due To Sox5 Deficiency	genetic,neurological	49.14	29.06	77.53	83.93	informative	diagnostic
ORPHA:254509	Iatrogenic Botulism	infectious,eye,neurological	49.12	11.9	47.87	19.3	unspecific	unspecific
ORPHA:94068	Spondyloepiphyseal Dysplasia Congenita	developmental,bone,genetic	49.12	16.06	59.16	26.98	informative	diagnostic
ORPHA:3207	White Matter Hypoplasia-Corpus Callosum Agenesis-Intellectual Disability Syndrome	genetic,developmental,neurological	49.06	21.56	80.66	43.84	informative	diagnostic
ORPHA:99877	Familial Parathyroid Adenoma	genetic,neoplastic,endocrine	49.06	24.84	47.64	23.91	diagnostic	diagnostic
ORPHA:644	Narp Syndrome	metabolism,neurological,sucking/swallowing,eye,genetic	49.05	27.28	74.68	43.56	diagnostic	diagnostic
ORPHA:1170	Autosomal Recessive Cerebelloparenchymal Disorder Type 3	genetic,eye,neurological	49.04	26.42	54.52	33.18	informative	diagnostic
ORPHA:659	Mutilating Palmoplantar Keratoderma With Periorificial Keratotic Plaques	skin,genetic	49.02	24.89	61.45	41.52	diagnostic	diagnostic
ORPHA:577	Mucolipidosis Type Iii	metabolism,developmental,sucking/swallowing,bone,genetic	49.01	25.26	66.04	76.82	informative	diagnostic
ORPHA:43393	Lambert-Eaton Myasthenic Syndrome	neurological	48.99	22.58	52.22	58.25	unspecific	diagnostic
ORPHA:99429	Complete Androgen Insensitivity Syndrome	endocrine,developmental,gynaecological and obstetric,urogenital,infertility,genetic	48.98	26.64	57.22	33.59	diagnostic	informative
ORPHA:746	Mitochondrial Trifunctional Protein Deficiency	genetic,cardiac,metabolism,neurological	48.92	29.63	72.57	50.45	diagnostic	diagnostic
ORPHA:365	Glycogen Storage Disease Due To Acid Maltase Deficiency	metabolism,cardiac,neurological,sucking/swallowing,genetic	48.91	31.01	65.94	48.98	diagnostic	diagnostic
ORPHA:177	Rhizomelic Chondrodysplasia Punctata	genetic,metabolism,developmental,eye,bone,neurological	48.88	28.06	76.59	81.2	informative	diagnostic
ORPHA:226292	Permanent Congenital Hypothyroidism	genetic,endocrine	48.81	10.81	68.95	20.6	unspecific	unspecific
ORPHA:225	Maternally-Inherited Diabetes And Deafness	endocrine,metabolism,developmental,otorhinolaryngological,eye,genetic	48.81	33.76	71.68	39.7	informative	informative
ORPHA:627	Nance-Horan Syndrome	odontological,developmental,neurological,eye,genetic	48.78	23.21	60.42	68.95	informative	diagnostic
ORPHA:1759	Thoraco-Abdominal Enteric Duplication	abdominal surgical,developmental,genetic	48.74	34.75	78.97	56.02	diagnostic	diagnostic
ORPHA:300179	Ehlers-Danlos Syndrome, Kyphoscoliotic And Deafness Type	systemic and rheumatological,skin,developmental,genetic	48.74	27.93	72.7	47.56	diagnostic	diagnostic
ORPHA:1120	Lung Agenesis-Heart Defect-Thumb Anomalies Syndrome	developmental,respiratory,genetic	48.73	30.68	58.69	32.85	diagnostic	diagnostic
ORPHA:411590	Wolfram-Like Syndrome	endocrine,developmental,otorhinolaryngological,eye,genetic	48.73	29.08	61.57	42.76	informative	diagnostic
ORPHA:1046	Lethal Hemolytic Anemia-Genital Anomalies Syndrome	urogenital,developmental,genetic,haematological	48.72	26.29	76.62	86.12	diagnostic	diagnostic
ORPHA:952	Acrofacial Dysostosis, Weyers Type	skin,developmental,bone,genetic	48.72	30.03	68.41	42.57	informative	diagnostic
ORPHA:83473	Megalencephaly-Polymicrogyria-Postaxial Polydactyly-Hydrocephalus Syndrome	genetic,developmental,neurological	48.71	26.77	67.97	42.08	informative	diagnostic
ORPHA:3035	Growth Delay-Hydrocephaly-Lung Hypoplasia Syndrome	developmental,respiratory,genetic	48.7	28.24	74.9	42.28	informative	diagnostic
ORPHA:1173	Cerebellar Ataxia-Hypogonadism Syndrome	endocrine,gynaecological and obstetric,neurological,infertility,genetic	48.68	27.55	50.79	35.7	diagnostic	diagnostic
ORPHA:276608	Adult-Onset Non-Insulinoma Persistent Hyperinsulinemic Hypoglycemia	genetic,endocrine	48.66	10.79	54.35	16.28	unspecific	diagnostic
ORPHA:281	Monosomy 5P	developmental,eye,genetic	48.65	20.42	90.54	45.54	informative	diagnostic
ORPHA:85173	Image Syndrome	endocrine,developmental,urogenital,bone,genetic	48.62	24.67	66.08	38.8	informative	diagnostic
ORPHA:96168	Monosomy 13Q34	abdominal surgical,developmental,eye,genetic	48.51	25.51	72.32	75.72	informative	diagnostic
ORPHA:2251	Thumb Deformity-Alopecia-Pigmentation Anomaly Syndrome	developmental,genetic	48.45	20.25	87.59	54.73	informative	diagnostic
ORPHA:77260	Gaucher Disease Type 2	genetic,sucking/swallowing,metabolism,respiratory,eye,neurological	48.42	25.75	54.85	34.86	diagnostic	diagnostic
ORPHA:352	Galactosemia	metabolism,renal,genetic,eye	48.4	26.3	74.58	41.76	diagnostic	diagnostic
ORPHA:216866	Classic Pantothenate Kinase-Associated Neurodegeneration	genetic,metabolism,eye,neurological	48.4	30.34	56.39	37.22	diagnostic	diagnostic
ORPHA:276238	Machado-Joseph Disease Type 1	genetic,neurological	48.38	15.24	70.5	26.2	informative	informative
ORPHA:79241	Biotinidase Deficiency	genetic,skin,metabolism,neurological	48.36	26.7	64.97	40.08	diagnostic	diagnostic
ORPHA:1306	Buschke-Ollendorff Syndrome	skin,developmental,bone,genetic	48.35	30.23	70.79	72.3	diagnostic	diagnostic
ORPHA:1147	Sheldon-Hall Syndrome	developmental,sucking/swallowing,genetic	48.29	25.26	82.12	42.9	informative	diagnostic
ORPHA:29073	Multiple Myeloma	neoplastic,neurological,haematological	48.28	29.07	53.24	37.94	diagnostic	diagnostic
ORPHA:254892	Autosomal Dominant Progressive External Ophthalmoplegia	genetic,metabolism,eye,neurological	48.27	26.3	79.26	47.91	diagnostic	diagnostic
ORPHA:282166	Inherited Creutzfeldt-Jakob Disease	genetic,neurological	48.23	27.29	82.06	56.93	diagnostic	diagnostic
ORPHA:90363	Secondary Intestinal Lymphangiectasia	gastroenterological	48.22	18.7	49	22.25	diagnostic	diagnostic
ORPHA:174	Metaphyseal Chondrodysplasia, Schmid Type	developmental,bone,genetic	48.21	21.38	62.9	33.43	diagnostic	diagnostic
ORPHA:2377	Laurence-Moon Syndrome	genetic,endocrine,developmental,gynaecological and obstetric,infertility,eye,neurological	48.2	18.69	71.17	76.55	informative	diagnostic
ORPHA:77298	Anophthalmia/Microphthalmia-Esophageal Atresia Syndrome	abdominal surgical,endocrine,developmental,eye,genetic	48.2	25.76	58.02	32.44	informative	diagnostic
ORPHA:93296	Achondrogenesis Type 2	developmental,bone,genetic	48.18	14.93	86.99	26.88	informative	diagnostic
ORPHA:85198	Dysspondyloenchondromatosis	developmental,bone,genetic	48.18	23.96	66.16	43.39	diagnostic	diagnostic
ORPHA:3268	Radioulnar Synostosis-Microcephaly-Scoliosis Syndrome	developmental,bone,genetic	48.17	24.25	91.73	50.14	informative	diagnostic
ORPHA:93351	Spondyloepimetaphyseal Dysplasia, Irapa Type	developmental,bone,genetic	48.17	22.82	82.27	48.17	diagnostic	diagnostic
ORPHA:2378	Laurin-Sandrow Syndrome	developmental,bone,genetic	48.15	26.04	91.07	57.92	diagnostic	diagnostic
ORPHA:100085	Primary Hepatic Neuroendocrine Carcinoma	neoplastic,hepatic,endocrine	48.14	25.26	46.23	24.8	diagnostic	diagnostic
ORPHA:66646	Cutaneous Mastocytosis	skin,neoplastic,haematological	48.12	17.97	52.14	25.97	informative	diagnostic
ORPHA:1556	Cutis Marmorata Telangiectatica Congenita	skin,developmental,circulatory	48.11	27.22	64.62	73	informative	diagnostic
ORPHA:83628	Lumbar Syndrome	genetic,skin,abdominal surgical,developmental,neoplastic,neurological,circulatory	48.09	29.52	51.73	29.69	diagnostic	diagnostic
ORPHA:83600	Encephalitis Lethargica	neurological	48.09	34	60.31	65.06	diagnostic	diagnostic
ORPHA:157965	Ehlers-Danlos Syndrome, Spondylocheirodysplastic Type	skin,systemic and rheumatological,developmental,eye,bone,genetic	48.01	27.68	90.1	95.9	diagnostic	diagnostic
ORPHA:2116	Hartnup Disease	skin,renal,metabolism,neurological,genetic	47.99	29.76	63.48	69.49	informative	diagnostic
ORPHA:63259	Iniencephaly	genetic,developmental,neurological	47.99	24.08	73.06	78.83	diagnostic	diagnostic
ORPHA:90290	Crest Syndrome	skin,renal,systemic and rheumatological,cardiac,rheumatological of childhood,respiratory,neurological	47.93	20.32	58.84	61.87	informative	diagnostic
ORPHA:2575	Cystic Fibrosis-Gastritis-Megaloblastic Anemia Syndrome	genetic,gastroenterological	47.92	27.08	79.29	48.26	informative	diagnostic
ORPHA:226307	Hypothyroidism Due To Deficient Transcription Factors Involved In Pituitary Development Or Function	genetic,endocrine	47.92	12.91	67.94	25.44	unspecific	unspecific
ORPHA:352649	Brain Dopamine-Serotonin Vesicular Transport Disease	genetic,metabolism,neurological	47.89	32.71	82.28	56.06	diagnostic	diagnostic
ORPHA:1973	Faciocardiorenal Syndrome	developmental,renal,genetic	47.86	25.44	58.56	37.92	informative	diagnostic
ORPHA:2868	Short Stature-Valvular Heart Disease-Characteristic Facies Syndrome	developmental,genetic	47.86	23.31	62.2	34.32	informative	diagnostic
ORPHA:778	Rett Syndrome	genetic,neurological	47.84	31.42	81.18	81.63	diagnostic	diagnostic
ORPHA:94066	Severe Intellectual Disability-Epilepsy-Anal Anomalies-Distal Phalangeal Hypoplasia	genetic,developmental,neurological	47.82	22.35	82.4	90.8	informative	diagnostic
ORPHA:231154	Combined Immunodeficiency Due To Partial Rag1 Deficiency	immunological,genetic	47.8	22.03	38.3	24.8	informative	informative
ORPHA:29207	Reactive Arthritis	systemic and rheumatological,rheumatological of childhood	47.8	29.01	84.54	45.78	diagnostic	diagnostic
ORPHA:886	Usher Syndrome	otorhinolaryngological,developmental,eye,genetic	47.77	17.03	59.73	28.77	informative	diagnostic
ORPHA:2345	Isolated Klippel-Feil Syndrome	developmental,bone,genetic	47.77	27.53	58.23	65.01	diagnostic	diagnostic
ORPHA:480	Kearns-Sayre Syndrome	genetic,endocrine,developmental,metabolism,cardiac,otorhinolaryngological,sucking/swallowing,eye,neurological	47.76	28.56	49.01	33.54	informative	diagnostic
ORPHA:163690	Hypotonia-Cystinuria Syndrome	metabolism,developmental,renal,genetic	47.75	28.59	53.62	60.41	informative	diagnostic
ORPHA:3236	Conductive Deafness-Ptosis-Skeletal Anomalies Syndrome	skin,developmental,genetic	47.7	26.89	76.44	48.69	informative	diagnostic
ORPHA:98	Autosomal Recessive Spastic Ataxia Of Charlevoix-Saguenay	genetic,neurological	47.69	25.74	80.67	45.65	diagnostic	diagnostic
ORPHA:85286	X-Linked Intellectual Disability, Shashi Type	genetic,developmental,neurological	47.69	25.55	59.27	30.9	informative	diagnostic
ORPHA:276241	Machado-Joseph Disease Type 2	genetic,neurological	47.65	14.72	69.62	25.18	informative	informative
ORPHA:53271	Muenke Syndrome	developmental,bone,genetic	47.64	22.55	71.64	76.16	informative	diagnostic
ORPHA:42775	Phace Syndrome	genetic,cardiac malformation,neoplastic,developmental,neurological,sucking/swallowing,circulatory	47.63	30.82	67.34	39.65	diagnostic	diagnostic
ORPHA:3191	Subaortic Stenosis-Short Stature Syndrome	cardiac malformation,developmental,genetic	47.58	27.84	71.32	77.15	informative	diagnostic
ORPHA:251274	Familial Hyperaldosteronism Type Iii	genetic,endocrine	47.57	13.39	41.02	15.93	unspecific	unspecific
ORPHA:261529	Ring Chromosome Y Syndrome	developmental,genetic	47.54	21.5	41.08	22.56	diagnostic	informative
ORPHA:2582	Myalgia-Eosinophilia Syndrome Associated With Tryptophan	systemic and rheumatological	47.51	29.62	43.2	27.34	informative	informative
ORPHA:556	Malakoplakia	gastroenterological	47.49	24.18	71.73	42.6	diagnostic	diagnostic
ORPHA:199310	Tetragametic Chimerism	endocrine,developmental,gynaecological and obstetric,urogenital,genetic	47.42	25.15	55.94	36.03	diagnostic	diagnostic
ORPHA:2070	Eosinophilic Gastroenteritis	gastroenterological	47.41	24.96	49.61	27.05	diagnostic	diagnostic
ORPHA:893	Wagr Syndrome	renal,endocrine,developmental,neoplastic,gynaecological and obstetric,urogenital,eye,genetic	47.4	22.18	61.77	35.88	informative	diagnostic
ORPHA:33001	Lymphedema-Distichiasis Syndrome	skin,circulatory,developmental,eye,genetic	47.4	29.16	68.65	45.03	diagnostic	diagnostic
ORPHA:228410	Polyvalvular Heart Disease Syndrome	cardiac malformation,developmental,genetic	47.38	25.35	57.8	66.52	informative	diagnostic
ORPHA:100050	Hereditary Angioedema Type 1	systemic and rheumatological,allergic,genetic	47.38	24.28	63.57	45.67	diagnostic	diagnostic
ORPHA:79096	Pyridoxal Phosphate-Responsive Seizures	genetic,metabolism,neurological	47.34	30.42	62.24	45.02	diagnostic	diagnostic
ORPHA:77300	Auricular Abnormalities-Cleft Lip With Or Without Cleft Palate-Ocular Abnormalities Syndrome	otorhinolaryngological,developmental,genetic,surgical maxillo-facial	47.28	25.44	77.86	48.34	diagnostic	diagnostic
ORPHA:397946	Autosomal Spastic Paraplegia Type 58	genetic,neurological	47.24	24.88	69.8	42.51	diagnostic	diagnostic
ORPHA:101000	Autosomal Recessive Spastic Paraplegia Type 20	genetic,neurological	47.23	26.3	86.92	86.93	informative	diagnostic
ORPHA:2394	Pyruvate Dehydrogenase E3 Deficiency	metabolism,developmental,neurological,sucking/swallowing,genetic	47.22	24.79	60.34	37.21	diagnostic	diagnostic
ORPHA:1762	Trisomy Xq28	genetic,developmental,neurological	47.21	21.18	70.38	46.68	informative	diagnostic
ORPHA:765	Pyruvate Dehydrogenase Deficiency	metabolism,developmental,neurological,sucking/swallowing,genetic	47.13	28.45	78.42	79.46	diagnostic	diagnostic
ORPHA:2840	Pelvic Dysplasia-Arthrogryposis Of Lower Limbs Syndrome	developmental,bone,genetic	47.09	34.7	42.66	45.05	informative	diagnostic
ORPHA:99900	Long Chain Acyl-Coa Dehydrogenase Deficiency	cardiac,metabolism,genetic	47.07	21.97	68.98	35.72	diagnostic	diagnostic
ORPHA:1528	Craniotelencephalic Dysplasia	genetic,developmental,bone,neurological	47.06	22.6	61.93	44.73	informative	diagnostic
ORPHA:2512	Autosomal Recessive Primary Microcephaly	genetic,developmental,eye,neurological	47.04	22.4	67.84	41.24	informative	diagnostic
ORPHA:95712	Thyroid Ectopia	genetic,endocrine	47.03	9.55	65.7	18.09	unspecific	unspecific
ORPHA:209902	Hypercholesterolemia Due To Cholesterol 7Alpha-Hydroxylase Deficiency	genetic,metabolism,endocrine	46.98	25.46	48.87	33.89	diagnostic	diagnostic
ORPHA:181	X-Linked Hypohidrotic Ectodermal Dysplasia	skin,odontological,developmental,eye,genetic	46.97	22.49	58.6	34.95	informative	diagnostic
ORPHA:3205	Sturge-Weber Syndrome	genetic,skin,developmental,surgical maxillo-facial,neurological,otorhinolaryngological,eye,circulatory	46.97	21.98	58.33	59.16	diagnostic	diagnostic
ORPHA:2842	Penoscrotal Transposition	urogenital,developmental	46.94	20.5	97.1	54.57	informative	diagnostic
ORPHA:465508	Symptomatic Form Of Hemochromatosis Type 1	metabolism,hepatic,genetic	46.92	22.31	59.31	38.16	diagnostic	diagnostic
ORPHA:342	Familial Mediterranean Fever	immunological,renal,systemic and rheumatological,rheumatological of childhood,genetic	46.89	18.51	66.96	32.54	diagnostic	diagnostic
ORPHA:1806	Ectodermal Dysplasia-Blindness Syndrome	skin,developmental,eye,genetic	46.85	24.94	59.99	68.27	diagnostic	diagnostic
ORPHA:1918	Fetal Minoxidil Syndrome	teratologic,developmental,surgical maxillo-facial,otorhinolaryngological,sucking/swallowing,intoxications	46.82	18.48	67.29	31.94	informative	informative
ORPHA:2238	Familial Isolated Hypoparathyroidism	genetic,eye,endocrine	46.81	16.96	52.41	29.82	informative	diagnostic
ORPHA:2900	Leri Pleonosteosis	developmental,bone,genetic	46.79	26.88	87.98	60.75	diagnostic	diagnostic
ORPHA:83317	Scrub Typhus	infectious	46.74	25.44	55.55	31.16	informative	diagnostic
ORPHA:100100	Thymic Tumor	neoplastic	46.73	18.04	54.89	28.73	unspecific	diagnostic
ORPHA:3386	American Trypanosomiasis	infectious	46.67	23.98	55.88	31.99	diagnostic	diagnostic
ORPHA:2343	Isolated Cloverleaf Skull Syndrome	developmental,bone,genetic	46.58	24.02	47.42	29.01	informative	diagnostic
ORPHA:352723	Attenuated Chédiak-Higashi Syndrome	genetic,neurological	46.55	24.65	57.38	36.68	diagnostic	informative
ORPHA:1848	Renal Agenesis, Bilateral	developmental,renal,genetic	46.54	27.58	61.69	36.56	diagnostic	diagnostic
ORPHA:100083	Laryngeal Neuroendocrine Tumor	otorhinolaryngological,neoplastic,endocrine	46.54	21.59	43.86	26.52	diagnostic	diagnostic
ORPHA:93947	X-Linked Intellectual Disability, Golabi-Ito-Hall Type	genetic,abdominal surgical,developmental,neurological	46.51	30.38	70.61	45.6	informative	diagnostic
ORPHA:1672	Diencephalic Syndrome	endocrine	46.39	27.95	44.69	54.67	informative	diagnostic
ORPHA:90024	Deafness With Labyrinthine Aplasia, Microtia, And Microdontia	otorhinolaryngological,developmental,genetic	46.36	28.02	64.15	35.76	diagnostic	diagnostic
ORPHA:93474	Scheie Syndrome	genetic,bone,metabolism,developmental,sucking/swallowing,eye,neurological	46.36	19.86	59.68	28.47	informative	diagnostic
ORPHA:71493	Familial Thrombocytosis	genetic,haematological	46.35	23.2	53.48	33.41	diagnostic	diagnostic
ORPHA:93314	Spondylometaphyseal Dysplasia, Kozlowski Type	developmental,bone,genetic	46.27	21.96	60.43	28.3	informative	diagnostic
ORPHA:2412	Dislocation Of The Hip-Dysmorphism Syndrome	developmental,genetic	46.19	22.05	61.51	37.87	informative	diagnostic
ORPHA:2869	Peutz-Jeghers Syndrome	skin,developmental,neoplastic,gastroenterological,genetic	46.15	26.24	57.4	39.35	diagnostic	diagnostic
ORPHA:2065	Galloway-Mowat Syndrome	genetic,developmental,renal,neurological	46.13	29.18	75.55	79.81	diagnostic	diagnostic
ORPHA:935	Short-Limb Skeletal Dysplasia With Severe Combined Immunodeficiency	immunological,genetic	46.1	23.33	59.12	35.27	diagnostic	diagnostic
ORPHA:970	Hereditary Sensory And Autonomic Neuropathy Type 2	genetic,neurological	46.06	27.99	61.12	44.39	diagnostic	diagnostic
ORPHA:92	Juvenile Idiopathic Arthritis	systemic and rheumatological,respiratory,rheumatological of childhood	46.01	25.54	61.29	29.45	diagnostic	diagnostic
ORPHA:330021	Mercury Poisoning	intoxications	46.01	25.13	51.89	30.93	diagnostic	diagnostic
ORPHA:79254	Classic Phenylketonuria	genetic,metabolism,neurological	46.01	28.22	63.79	66.37	diagnostic	diagnostic
ORPHA:1393	Cerebrocostomandibular Syndrome	developmental,bone,genetic	45.97	25.38	76.39	45.19	diagnostic	diagnostic
ORPHA:98908	Neutral Lipid Storage Myopathy	genetic,metabolism,neurological	45.89	24.97	69.66	45.39	diagnostic	diagnostic
ORPHA:1865	Dyssegmental Dysplasia, Silverman-Handmaker Type	bone,developmental,eye,genetic	45.88	22.97	69.27	37.21	diagnostic	diagnostic
ORPHA:3218	Deafness-Epiphyseal Dysplasia-Short Stature Syndrome	otorhinolaryngological,developmental,genetic	45.88	20.32	59.78	62.27	informative	diagnostic
ORPHA:530	Lipoid Proteinosis	skin,developmental,genetic	45.88	27.88	63.04	46.21	diagnostic	diagnostic
ORPHA:231401	Alpha-Thalassemia-Myelodysplastic Syndrome	genetic,haematological	45.83	15.79	35.74	18.87	unspecific	informative
ORPHA:317	Erythrokeratodermia Variabilis	skin,eye,genetic	45.83	25.04	73.74	76.7	diagnostic	diagnostic
ORPHA:85277	X-Linked Intellectual Disability, Cantagrel Type	genetic,neurological	45.83	25.42	74.94	48.77	informative	diagnostic
ORPHA:1174	Cerebellar Ataxia-Ectodermal Dysplasia Syndrome	skin,developmental,genetic	45.82	24.79	43.73	32.35	informative	diagnostic
ORPHA:588	Muscle-Eye-Brain Disease	metabolism,developmental,neurological,eye,genetic	45.81	26.44	51.84	34.76	diagnostic	diagnostic
ORPHA:65286	3Q29 Microdeletion Syndrome	developmental,genetic	45.77	23.21	76.07	80.4	diagnostic	diagnostic
ORPHA:95716	Familial Thyroid Dyshormonogenesis	genetic,endocrine	45.76	7.77	64.23	16.5	unspecific	unspecific
ORPHA:2776	Autosomal Recessive Distal Osteolysis Syndrome	developmental,bone,genetic	45.74	13.43	61.32	33.56	informative	diagnostic
ORPHA:79280	Alpha-N-Acetylgalactosaminidase Deficiency Type 2	metabolism,neurological,sucking/swallowing,eye,genetic	45.73	24.3	60.76	44.95	informative	diagnostic
ORPHA:408	Isolated Glycerol Kinase Deficiency	metabolism,genetic	45.67	26.37	54.08	36.65	informative	diagnostic
ORPHA:3204	Stormorken-Sjaastad-Langslet Syndrome	eye,genetic,haematological	45.64	29.78	46.12	36.01	informative	diagnostic
ORPHA:2528	Microcephaly-Microcornea Syndrome, Seemanova Type	genetic,developmental,eye,neurological	45.6	29.13	71.66	44.07	informative	diagnostic
ORPHA:324964	Chronic Nonbacterial Osteomyelitis/Chronic Recurrent Multifocal Osteomyelitis	systemic and rheumatological,skin,rheumatological of childhood	45.6	19.27	55.04	26.88	diagnostic	diagnostic
ORPHA:486815	Congenital Muscular Dystrophy-Respiratory Failure-Skin Abnormalities-Joint Hyperlaxity Syndrome	genetic,neurological	45.6	25.65	74.57	45.93	diagnostic	diagnostic
ORPHA:99871	Eosinophilic Granuloma	systemic and rheumatological,neoplastic,respiratory,haematological	45.6	29.85	47.45	47.9	informative	diagnostic
ORPHA:97229	Riboflavin Transporter Deficiency	otorhinolaryngological,genetic,developmental,neurological	45.56	25.48	60.82	38.24	diagnostic	diagnostic
ORPHA:1164	Allergic Bronchopulmonary Aspergillosis	respiratory,allergic	45.53	24.37	38.11	26.24	diagnostic	diagnostic
ORPHA:89840	Junctional Epidermolysis Bullosa, Non-Herlitz Type	odontological,skin,developmental,genetic	45.52	26.19	56.53	41.28	diagnostic	diagnostic
ORPHA:1914	Vitamin K Antagonist Embryofetopathy	teratologic,developmental,surgical maxillo-facial,otorhinolaryngological,sucking/swallowing,intoxications	45.51	21.28	70.9	79.28	informative	diagnostic
ORPHA:412217	Dystonia-Aphonia Syndrome	genetic,neurological	45.5	23.95	67.63	46.51	informative	diagnostic
ORPHA:578	Mucolipidosis Type Iv	genetic,metabolism,developmental,sucking/swallowing,eye,neurological	45.48	22.52	68.76	72.21	diagnostic	diagnostic
ORPHA:35688	Madelung Deformity	developmental,bone,genetic	45.46	22.49	71.22	35.5	informative	diagnostic
ORPHA:1807	Focal Facial Dermal Dysplasia Type Iii	skin,developmental,genetic	45.44	22.04	67.57	46.54	diagnostic	diagnostic
ORPHA:64755	Becker Nevus Syndrome	skin,developmental,neoplastic,gynaecological and obstetric,genetic	45.4	30.23	54.16	64.23	diagnostic	diagnostic
ORPHA:94063	12Q14 Microdeletion Syndrome	genetic,developmental,bone,neurological	45.37	24.76	73.61	77.1	diagnostic	diagnostic
ORPHA:2791	Otodental Syndrome	odontological,developmental,genetic	45.29	28.48	63.87	49.75	diagnostic	diagnostic
ORPHA:217340	17Q21.31 Microduplication Syndrome	genetic,developmental,neurological	45.26	16.62	71.43	39.3	informative	diagnostic
ORPHA:79399	Epidermolysis Bullosa Simplex, Generalized Intermediate	skin,genetic	45.26	22.28	43.53	28.16	informative	diagnostic
ORPHA:466934	Vps11-Related Autosomal Recessive Hypomyelinating Leukodystrophy	genetic,neurological	45.25	26.76	73.51	50.99	diagnostic	diagnostic
ORPHA:98915	Synaptic Congenital Myasthenic Syndromes	developmental,neurological,sucking/swallowing,eye,genetic	45.15	19.01	77.87	37.62	diagnostic	diagnostic
ORPHA:1116	Aplasia Cutis Congenita-Intestinal Lymphangiectasia Syndrome	skin,circulatory,developmental,gastroenterological,genetic	45.1	22.74	60.99	37.34	diagnostic	diagnostic
ORPHA:66629	Goldberg-Shprintzen Megacolon Syndrome	genetic,abdominal surgical,developmental,surgical maxillo-facial,gastroenterological,otorhinolaryngological,eye,neurological	45.07	20.71	71.61	41.18	informative	diagnostic
ORPHA:94095	Spondylocostal Dysostosis-Anal Atresia-Genitourinary Malformation Syndrome	genetic,abdominal surgical,developmental,gynaecological and obstetric,urogenital,bone,neurological	45.04	24.47	60.39	36.57	diagnostic	diagnostic
ORPHA:79476	Griscelli Syndrome Type 1	genetic,skin,eye,neurological	45.02	19.34	54.62	32.52	diagnostic	diagnostic
ORPHA:1873	Jalili Syndrome	odontological,developmental,eye,genetic	45	20.7	33.28	20.87	unspecific	diagnostic
ORPHA:231580	Primary Unilateral Adrenal Hyperplasia	endocrine	44.98	11.31	40.24	14.19	unspecific	unspecific
ORPHA:95719	Thyroid Hemiagenesis	genetic,endocrine	44.98	9.74	63.02	16.41	unspecific	unspecific
ORPHA:2584	Classic Mycosis Fungoides	skin,neoplastic,haematological	44.96	23.32	48.98	30.15	diagnostic	diagnostic
ORPHA:2473	Mckusick-Kaufman Syndrome	developmental,genetic	44.95	19.27	68.76	38.04	diagnostic	diagnostic
ORPHA:3145	Nephrogenic Diabetes Insipidus-Intracranial Calcification Syndrome	renal,genetic	44.94	25.24	66.27	38.08	informative	diagnostic
ORPHA:91348	Functioning Gonadotropic Adenoma	neoplastic,endocrine	44.94	22.71	60.26	32.35	diagnostic	diagnostic
ORPHA:79238	Galactose Epimerase Deficiency	renal,hepatic,metabolism,eye,genetic	44.9	26.04	52.4	34.32	diagnostic	diagnostic
ORPHA:1876	Oculogastrointestinal Muscular Dystrophy	developmental,eye,genetic,gastroenterological	44.89	28.69	38.91	28.13	diagnostic	diagnostic
ORPHA:3099	Rheumatic Fever	systemic and rheumatological	44.87	27.93	70.09	41.3	diagnostic	diagnostic
ORPHA:48818	Aceruloplasminemia	metabolism,haematological,neurological,eye,genetic	44.76	27.7	62.09	46.75	diagnostic	diagnostic
ORPHA:85167	Spondylometaphyseal Dysplasia-Cone-Rod Dystrophy Syndrome	bone,developmental,eye,genetic	44.74	22.1	71.87	47.37	diagnostic	diagnostic
ORPHA:1540	Jackson-Weiss Syndrome	developmental,bone,genetic	44.69	19.98	66.84	33.72	informative	diagnostic
ORPHA:946	Acrocephalosyndactyly	developmental,bone,genetic	44.65	31.34	57.66	39.88	diagnostic	diagnostic
ORPHA:2325	Epidermolysis Bullosa Simplex With Anodontia/Hypodontia	skin,odontological,developmental,eye,genetic	44.5	21.84	59.04	39.63	informative	diagnostic
ORPHA:66661	Mast Cell Sarcoma	neoplastic,haematological	44.48	21.48	32.13	19.46	unspecific	unspecific
ORPHA:148	Multiple Carboxylase Deficiency	skin,metabolism,genetic	44.46	22.33	45.45	26.43	diagnostic	diagnostic
ORPHA:79276	Acute Intermittent Porphyria	skin,renal,metabolism,neurological,genetic	44.44	23.48	52.86	34.91	diagnostic	diagnostic
ORPHA:115	Congenital Contractural Arachnodactyly	systemic and rheumatological,developmental,sucking/swallowing,bone,genetic	44.39	24.41	73.31	46.15	informative	diagnostic
ORPHA:46	Adenylosuccinate Lyase Deficiency	genetic,metabolism,neurological	44.38	25.2	70.49	38.71	informative	diagnostic
ORPHA:3152	Sclerosteosis	developmental,bone,genetic	44.38	21.56	63.27	67.11	informative	diagnostic
ORPHA:53719	Wyburn-Mason Syndrome	circulatory,skin,developmental,neurological	44.34	27.23	54.05	58.6	diagnostic	diagnostic
ORPHA:178148	Antenatal Multiminicore Disease With Arthrogryposis Multiplex Congenita	genetic,neurological	44.33	15.89	66.23	74.73	diagnostic	diagnostic
ORPHA:171439	Childhood-Onset Nemaline Myopathy	genetic,neurological	44.32	20.16	71.35	41.61	diagnostic	diagnostic
ORPHA:444490	Familial Chylomicronemia Syndrome	genetic,metabolism,endocrine	44.32	27.78	56.96	41.34	diagnostic	diagnostic
ORPHA:100026	Gamma-Heavy Chain Disease	neoplastic,haematological	44.25	22.03	48.14	25.82	diagnostic	diagnostic
ORPHA:1809	Hidrotic Ectodermal Dysplasia, Halal Type	skin,developmental,genetic	44.21	22.11	62.29	41.17	informative	diagnostic
ORPHA:36367	Distal Monosomy 1Q	developmental,genetic	44.19	17.25	68.06	31.95	informative	diagnostic
ORPHA:108	Babesiosis	infectious	44.16	24.21	62.4	36.19	diagnostic	diagnostic
ORPHA:33276	Kaposi Sarcoma	developmental,neoplastic,circulatory	44.15	25.46	47.65	36.12	diagnostic	diagnostic
ORPHA:217385	17P13.3 Microduplication Syndrome	genetic,developmental,neurological	44.13	19.57	64.97	33.23	informative	diagnostic
ORPHA:1263	Boomerang Dysplasia	developmental,bone,genetic	44.09	21.42	78.88	45.1	diagnostic	diagnostic
ORPHA:52417	Malt Lymphoma	neoplastic,haematological	44.08	23.51	42.31	26.34	diagnostic	diagnostic
ORPHA:99832	Resistance To Thyrotropin-Releasing Hormone Syndrome	genetic,endocrine	44.05	7.53	61.28	16.51	unspecific	unspecific
ORPHA:98808	Autosomal Dominant Dopa-Responsive Dystonia	genetic,metabolism,neurological	43.99	27.07	65.28	43.14	diagnostic	diagnostic
ORPHA:251347	Ataxia-Telangiectasia-Like Disorder	genetic,skin,neoplastic,neurological	43.97	23.18	60.79	38.53	diagnostic	diagnostic
ORPHA:324604	Classic Multiminicore Myopathy	genetic,neurological	43.97	24.86	65.37	41.26	diagnostic	diagnostic
ORPHA:171866	Spondyloepimetaphyseal Dysplasia, Aggrecan Type	developmental,bone,genetic	43.94	23.54	78.75	42.18	informative	diagnostic
ORPHA:100086	Gallbladder Neuroendocrine Tumor	neoplastic,hepatic,endocrine	43.91	24.37	51.21	26.48	informative	diagnostic
ORPHA:251046	6P22 Microdeletion Syndrome	developmental,genetic	43.88	23.04	61.61	68.32	informative	diagnostic
ORPHA:2181	Hydrocephaly-Tall Stature-Joint Laxity Syndrome	developmental,genetic	43.84	27.65	63.88	74.69	informative	diagnostic
ORPHA:531	Miller-Dieker Syndrome	genetic,developmental,neurological	43.84	22.32	63.93	71.39	informative	diagnostic
ORPHA:306674	Kufor-Rakeb Syndrome	genetic,eye,neurological	43.73	21.14	82.96	51.83	diagnostic	diagnostic
ORPHA:699	Pearson Syndrome	immunological,endocrine,metabolism,haematological,gastroenterological,sucking/swallowing,genetic	43.71	28.33	51.3	32.89	diagnostic	diagnostic
ORPHA:289916	Vitamin B12-Unresponsive Methylmalonic Acidemia Type Mut0	metabolism,renal,genetic	43.71	18.71	42.42	20.64	diagnostic	diagnostic
ORPHA:679	Malignant Atrophic Papulosis	systemic and rheumatological,skin,genetic	43.71	22.29	60.58	33.53	diagnostic	diagnostic
ORPHA:49827	Thiamine-Responsive Megaloblastic Anemia Syndrome	endocrine,metabolism,developmental,haematological,otorhinolaryngological,genetic	43.7	25.85	57.12	37.16	diagnostic	diagnostic
ORPHA:43	X-Linked Adrenoleukodystrophy	endocrine,metabolism,neurological,infertility,genetic	43.66	31.13	74.72	55.88	diagnostic	diagnostic
ORPHA:27	Vitamin B12-Unresponsive Methylmalonic Acidemia	metabolism,renal,genetic	43.64	18.31	47.72	24.92	diagnostic	diagnostic
ORPHA:2141	Diaphragmatic Defect-Limb Deficiency-Skull Defect Syndrome	abdominal surgical,developmental,genetic,surgical thoracic	43.6	25.51	70.58	44.1	diagnostic	diagnostic
ORPHA:313772	Early-Onset Spastic Ataxia-Myoclonic Epilepsy-Neuropathy Syndrome	genetic,metabolism,neurological	43.59	24.6	60.86	35.65	diagnostic	diagnostic
ORPHA:313	Lamellar Ichthyosis	skin,developmental,eye,genetic	43.57	19.09	53.78	33.85	diagnostic	diagnostic
ORPHA:3217	Deafness-Small Bowel Diverticulosis-Neuropathy Syndrome	otorhinolaryngological,developmental,genetic	43.51	29.73	55.04	59.17	diagnostic	diagnostic
ORPHA:140976	Rhyns Syndrome	renal,eye,genetic	43.49	31.49	55.48	61.13	diagnostic	diagnostic
ORPHA:83601	Steroid-Responsive Encephalopathy Associated With Autoimmune Thyroiditis	neurological	43.47	28.14	47.37	39.83	diagnostic	diagnostic
ORPHA:2438	Hand-Foot-Genital Syndrome	gynaecological and obstetric,developmental,bone,genetic	43.46	27.61	125.84	83	diagnostic	diagnostic
ORPHA:35173	X-Linked Dominant Chondrodysplasia Punctata	skin,bone,metabolism,developmental,eye,genetic	43.46	19.64	75.83	83.28	diagnostic	diagnostic
ORPHA:36	Acrocallosal Syndrome	genetic,developmental,bone,neurological	43.44	20.97	77.36	48.66	informative	diagnostic
ORPHA:95	Friedreich Ataxia	genetic,cardiac,eye,neurological	43.43	20.84	87.41	57.22	diagnostic	diagnostic
ORPHA:2570	Lethal Intrauterine Growth Restriction-Cortical Malformation-Congenital Contractures Syndrome	genetic,developmental,neurological	43.43	19.11	73.16	36.87	diagnostic	diagnostic
ORPHA:2204	Dysplastic Cortical Hyperostosis	developmental,bone,genetic	43.43	25.33	59.93	44.56	diagnostic	diagnostic
ORPHA:71267	Dentinogenesis Imperfecta-Short Stature-Hearing Loss-Intellectual Disability Syndrome	odontological,otorhinolaryngological,developmental,genetic	43.43	24.21	54.59	32.26	informative	diagnostic
ORPHA:2184	Hydrocephaly-Low Insertion Umbilicus Syndrome		43.41	23.12	47.28	29.46	informative	diagnostic
ORPHA:70589	Bronchopulmonary Dysplasia	developmental,respiratory	43.39	31.2	42.34	36.45	diagnostic	diagnostic
ORPHA:1980	Bilateral Striopallidodentate Calcinosis	genetic,neurological	43.38	25.24	50.04	37.63	diagnostic	diagnostic
ORPHA:2591	Infantile Myofibromatosis	genetic,skin,neoplastic,neurological	43.28	30.56	55.1	56.03	diagnostic	diagnostic
ORPHA:1954	Congenital Lethal Erythroderma	skin,genetic	43.25	25.67	41.45	27.15	informative	diagnostic
ORPHA:95715	Congenital Hypothyroidism Due To Transplacental Passage Of Tsh-Binding Inhibitory Antibodies	endocrine	43.25	6.45	61.2	14.33	unspecific	unspecific
ORPHA:978	Adult Syndrome	skin,odontological,developmental,eye,bone,genetic	43.24	21.62	62.8	40.69	diagnostic	diagnostic
ORPHA:1335	Pentalogy Of Cantrell	abdominal surgical,developmental,genetic,surgical thoracic	43.23	25.93	60.77	62.19	diagnostic	diagnostic
ORPHA:2824	Paraplegia-Intellectual Disability-Hyperkeratosis Syndrome	genetic,developmental,neurological	43.2	23.58	72.32	76.55	informative	diagnostic
ORPHA:803	Amyotrophic Lateral Sclerosis	neurological	43.19	27.57	46.73	39.77	diagnostic	diagnostic
ORPHA:2476	Dysraphism-Cleft Lip/Palate-Limb Reduction Defects Syndrome	otorhinolaryngological,developmental,genetic,surgical maxillo-facial	43.19	26.33	64.15	39.55	informative	diagnostic
ORPHA:64739	Ovarian Hyperstimulation Syndrome	gynaecological and obstetric,genetic	43.19	27.56	58.85	34.24	diagnostic	diagnostic
ORPHA:91351	Pituitary Dermoid And Epidermoid Cysts	neoplastic,endocrine	43.18	24.08	50.47	31.93	diagnostic	diagnostic
ORPHA:3303	Tetralogy Of Fallot	cardiac malformation,developmental	43.14	21.79	60.42	35.13	informative	diagnostic
ORPHA:140936	Lelis Syndrome	skin,developmental,genetic	43.14	19.29	53.21	33.73	diagnostic	diagnostic
ORPHA:2985	Pseudoprogeria Syndrome	genetic,developmental,neurological	43.13	26.08	86.94	62.33	informative	diagnostic
ORPHA:195	Cat-Eye Syndrome	abdominal surgical,renal,developmental,eye,genetic	43.08	22.97	66.74	73.64	informative	diagnostic
ORPHA:1350	Heart-Hand Syndrome Type 2	cardiac,developmental,bone,genetic	42.99	23.63	71.64	44.01	diagnostic	diagnostic
ORPHA:1514	Craniodigital-Intellectual Disability Syndrome	genetic,developmental,neurological	42.99	20.36	60.49	71.1	informative	diagnostic
ORPHA:96190	Paternal Uniparental Disomy Of Chromosome 5	developmental,genetic	42.99	26.24	73.33	81.46	informative	diagnostic
ORPHA:65	Leber Congenital Amaurosis	eye,genetic	42.98	23.21	47.53	31.37	diagnostic	diagnostic
ORPHA:1875	Congenital Muscular Dystrophy-Infantile Cataract-Hypogonadism Syndrome	genetic,eye,neurological	42.96	22.75	57.7	66.08	informative	diagnostic
ORPHA:1226	Bamforth-Lazarus Syndrome	endocrine,developmental,surgical maxillo-facial,otorhinolaryngological,genetic	42.95	24.31	39.94	30.04	informative	diagnostic
ORPHA:391	Classic Hodgkin Lymphoma	neoplastic,haematological	42.95	17.75	45.44	25.01	unspecific	diagnostic
ORPHA:48104	Pyoderma Gangrenosum	systemic and rheumatological,skin	42.92	21.71	50.22	29.81	diagnostic	diagnostic
ORPHA:82004	Ehlers-Danlos Syndrome With Periventricular Heterotopia	genetic,skin,systemic and rheumatological,developmental,surgical thoracic,circulatory	42.92	27.45	48.61	29.34	informative	diagnostic
ORPHA:1897	Eem Syndrome	skin,developmental,eye,bone,genetic	42.89	19.2	49.68	32.48	informative	diagnostic
ORPHA:90970	Primary Lipodystrophy	genetic,skin,endocrine	42.86	17.67	50.37	20.32	informative	informative
ORPHA:1188	Ataxia-Deafness-Intellectual Disability Syndrome	developmental,neurological,otorhinolaryngological,eye,genetic	42.78	20.73	60.28	31.69	informative	diagnostic
ORPHA:370921	Stt3A-Cdg	genetic,metabolism,neurological	42.78	22.61	60.51	33.6	informative	diagnostic
ORPHA:848	Beta-Thalassemia	genetic,renal,endocrine,haematological	42.77	25.75	51.52	32.75	diagnostic	diagnostic
ORPHA:55	Oculocutaneous Albinism	skin,metabolism,eye,genetic	42.76	13.79	50.96	23.28	diagnostic	diagnostic
ORPHA:98848	Indolent Systemic Mastocytosis	neoplastic,haematological	42.74	14.59	44.59	21.3	diagnostic	informative
ORPHA:1240	Metaphyseal Acroscyphodysplasia	developmental,bone,genetic	42.73	15.24	81.14	45.93	diagnostic	diagnostic
ORPHA:2928	Polyneuropathy-Intellectual Disability-Acromicria-Premature Menopause Syndrome	genetic,neurological	42.72	26.76	68.62	45.77	diagnostic	diagnostic
ORPHA:89842	Recessive Dystrophic Epidermolysis Bullosa, Generalized Intermediate	skin,developmental,eye,genetic	42.68	15.57	56.56	28.27	diagnostic	diagnostic
ORPHA:85280	X-Linked Intellectual Disability-Cubitus Valgus-Dysmorphism Syndrome	genetic,developmental,neurological	42.67	22.9	66.56	42.43	informative	diagnostic
ORPHA:2890	Pili Torti-Onychodysplasia Syndrome	skin,developmental,genetic	42.66	20.48	60.62	35.85	informative	diagnostic
ORPHA:2560	Moebius Syndrome-Axonal Neuropathy-Hypogonadotropic Hypogonadism Syndrome	genetic,infertility,gynaecological and obstetric,endocrine	42.54	24.49	72.56	80.11	informative	diagnostic
ORPHA:3306	Duplication/Inversion 15Q11	genetic,developmental,neurological	42.5	23.26	71.13	74.38	informative	diagnostic
ORPHA:2608	N Syndrome	developmental,neoplastic,neurological,otorhinolaryngological,genetic	42.49	23.07	59.67	39.56	informative	diagnostic
ORPHA:916	Aase-Smith Syndrome	developmental,surgical maxillo-facial,neurological,otorhinolaryngological,genetic	42.47	16.7	86.73	52.76	informative	diagnostic
ORPHA:392	Holt-Oram Syndrome	cardiac malformation,developmental,cardiac,bone,genetic	42.41	28.56	64.8	43.55	diagnostic	diagnostic
ORPHA:95714	Primary Congenital Hypothyroidism Without Thyroid Developmental Anomaly	genetic,endocrine	42.41	5.87	60.32	13.47	unspecific	unspecific
ORPHA:3424	Velo-Facial-Skeletal Syndrome	otorhinolaryngological,developmental,genetic,surgical maxillo-facial	42.4	20.46	67.09	35.62	informative	diagnostic
ORPHA:293964	Hypoinsulinemic Hypoglycemia And Body Hemihypertrophy	genetic,developmental,endocrine	42.39	22.76	42.7	29.62	unspecific	diagnostic
ORPHA:95720	Thyroid Hypoplasia	genetic,endocrine	42.39	8.71	57.39	16.72	unspecific	unspecific
ORPHA:1538	Craniosynostosis-Dandy-Walker Malformation-Hydrocephalus Syndrome	genetic,developmental,bone,neurological	42.37	20.07	66.39	40.5	informative	diagnostic
ORPHA:95713	Athyreosis	genetic,endocrine	42.36	8.32	53	16.52	unspecific	unspecific
ORPHA:3353	Trichodermodysplasia-Dental Alterations Syndrome	odontological,skin,developmental,genetic	42.34	19.21	49.67	32.74	informative	diagnostic
ORPHA:3305	Tetraploidy	developmental,genetic	42.3	21.36	70.15	78.42	diagnostic	diagnostic
ORPHA:2611	Linear Verrucous Nevus Syndrome	skin,neoplastic	42.26	27.41	72.24	75.58	diagnostic	diagnostic
ORPHA:1326	Camptodactyly Syndrome, Guadalajara Type 2	developmental,bone,genetic	42.21	26.41	91.12	59.81	informative	diagnostic
ORPHA:158684	Epidermolysis Bullosa Simplex With Pyloric Atresia	skin,genetic	42.21	26.28	55.13	58.87	diagnostic	diagnostic
ORPHA:616	Medulloblastoma	neoplastic,neurological	42.2	22.31	61.16	62.79	diagnostic	diagnostic
ORPHA:169186	Autosomal Recessive Centronuclear Myopathy	genetic,neurological	42.16	22.14	59.69	61.32	informative	diagnostic
ORPHA:90023	Primary Immunodeficiency Syndrome Due To P14 Deficiency	immunological,genetic	42.16	19.04	40.2	24.79	unspecific	unspecific
ORPHA:2307	Ivic Syndrome	bone,developmental,eye,genetic	42.15	25.74	82.54	43.49	informative	diagnostic
ORPHA:79086	Acquired Generalized Lipodystrophy	skin,endocrine	42.12	20.74	51.82	25.47	diagnostic	diagnostic
ORPHA:2533	Microcephaly-Deafness-Intellectual Disability Syndrome	otorhinolaryngological,genetic,developmental,neurological	42.07	18.14	69.83	36.21	informative	diagnostic
ORPHA:1031	Enamel-Renal Syndrome	odontological,developmental,renal,genetic	42.04	23.12	44.44	36.36	informative	diagnostic
ORPHA:97283	Somatostatinoma	neoplastic,endocrine,gastroenterological	42	18.5	50.95	24.93	diagnostic	diagnostic
ORPHA:2104	Dysmorphism-Pectus Carinatum-Joint Laxity Syndrome	developmental,genetic	41.96	17.69	58.74	33.25	informative	diagnostic
ORPHA:2489	Upper Limb Defect-Eye And Ear Abnormalities Syndrome	genetic,developmental,eye,neurological	41.96	18.17	70.12	42.26	informative	diagnostic
ORPHA:2760	Oslam Syndrome	developmental,neoplastic,bone,genetic	41.96	19.12	39.34	30.26	suggestive	suggestive
ORPHA:99803	Haddad Syndrome	genetic,eye,neurological,gastroenterological	41.95	31.84	55.01	41.6	diagnostic	diagnostic
ORPHA:250	Frontonasal Dysplasia	developmental,bone,genetic	41.92	17.07	68.64	73.77	informative	diagnostic
ORPHA:1414	Cholestasis-Lymphedema Syndrome	skin,hepatic,circulatory,developmental,genetic	41.87	25.01	52.64	31.3	diagnostic	diagnostic
ORPHA:94147	Spinocerebellar Ataxia Type 7	genetic,eye,neurological	41.84	21.34	67.46	47.12	diagnostic	diagnostic
ORPHA:79456	Diffuse Cutaneous Mastocytosis	skin,neoplastic,haematological	41.82	13.96	38.22	17.48	unspecific	diagnostic
ORPHA:238329	Severe X-Linked Mitochondrial Encephalomyopathy	genetic,metabolism,sucking/swallowing,neurological	41.78	26.68	67.11	53.9	diagnostic	diagnostic
ORPHA:1883	Ectodermal Dysplasia-Sensorineural Deafness Syndrome	otorhinolaryngological,skin,developmental,genetic	41.77	19.42	70.82	41.66	informative	diagnostic
ORPHA:210122	Congenital Alveolar Capillary Dysplasia	respiratory,genetic	41.77	29.78	44.02	39.12	diagnostic	diagnostic
ORPHA:71277	Encephalopathy Due To Glut1 Deficiency	genetic,metabolism,neurological	41.74	24.85	69.95	47.95	diagnostic	diagnostic
ORPHA:1338	Heart Defect-Tongue Hamartoma-Polysyndactyly Syndrome	developmental,genetic	41.73	26.35	41.35	48.4	unspecific	diagnostic
ORPHA:90318	Ehlers-Danlos Syndrome Type 2	skin,abdominal surgical,systemic and rheumatological,odontological,developmental,surgical thoracic,genetic	41.7	17.36	64.17	33.45	diagnostic	diagnostic
ORPHA:261190	15Q14 Microdeletion Syndrome	developmental,genetic	41.67	19.79	61.08	37.09	informative	diagnostic
ORPHA:54057	Thrombotic Thrombocytopenic Purpura	renal,haematological	41.66	24.7	42.45	24.97	diagnostic	diagnostic
ORPHA:2309	Pachyonychia Congenita	skin,developmental,genetic	41.65	17.63	40.53	26.87	diagnostic	diagnostic
ORPHA:95496	Pituitary Stalk Interruption Syndrome	genetic,endocrine	41.65	23.76	43.13	25.98	diagnostic	diagnostic
ORPHA:377	Gorlin Syndrome	skin,developmental,neoplastic,neurological,genetic	41.59	19.08	69.67	75.18	diagnostic	diagnostic
ORPHA:85335	Fried Syndrome	genetic,developmental,neurological	41.59	26.84	59.43	36.35	informative	diagnostic
ORPHA:1349	Mitochondrial Dna-Related Cardiomyopathy And Hearing Loss	cardiac,metabolism,genetic	41.55	25.84	61.43	41.62	diagnostic	diagnostic
ORPHA:1818	Ectodermal Dysplasia, Trichoodontoonychial Type	odontological,skin,developmental,genetic	41.55	17.5	42.16	25.06	informative	diagnostic
ORPHA:513436	Autosomal Recessive Spastic Paraplegia Type 78	genetic,neurological	41.54	22.27	76.84	39.04	diagnostic	diagnostic
ORPHA:2074	Gemignani Syndrome	otorhinolaryngological,genetic,developmental,neurological	41.51	26.86	53.82	35.74	diagnostic	diagnostic
ORPHA:75233	Wolman Disease	hepatic,endocrine,metabolism,sucking/swallowing,genetic	41.51	19.22	47.15	26.78	diagnostic	diagnostic
ORPHA:137634	Overgrowth-Macrocephaly-Facial Dysmorphism Syndrome	developmental,genetic	41.47	20.1	65.86	40.07	informative	diagnostic
ORPHA:261197	Proximal 16P11.2 Microdeletion Syndrome	developmental,genetic	41.47	21.03	58.72	62.18	diagnostic	diagnostic
ORPHA:275872	Frontotemporal Dementia With Motor Neuron Disease	genetic,neurological	41.45	20.69	61.2	40.78	diagnostic	diagnostic
ORPHA:2500	Acrogeria	skin,genetic	41.44	19.14	65.06	75.38	informative	diagnostic
ORPHA:93941	Laryngotracheoesophageal Cleft Type 4	sucking/swallowing,abdominal surgical,developmental,surgical thoracic,otorhinolaryngological,respiratory	41.43	28.92	40.89	31.29	diagnostic	diagnostic
ORPHA:2151	Hirschsprung Disease-Ganglioneuroblastoma Syndrome	abdominal surgical,developmental,gastroenterological,eye,genetic	41.42	32.33	47.99	37.58	diagnostic	diagnostic
ORPHA:284289	Adult-Onset Autosomal Recessive Cerebellar Ataxia	genetic,neurological	41.38	21.14	60.88	37.71	diagnostic	diagnostic
ORPHA:2787	Osteoporosis-Macrocephaly-Blindness-Joint Hyperlaxity Syndrome	developmental,bone,genetic	41.35	20	72	36.17	informative	diagnostic
ORPHA:1305	Feingold Syndrome	abdominal surgical,developmental,bone,genetic	41.34	17.03	80.07	42.94	informative	diagnostic
ORPHA:142	Anaplastic Thyroid Carcinoma	neoplastic,endocrine	41.31	18.06	47.35	30.26	diagnostic	diagnostic
ORPHA:549	Legionellosis	infectious	41.3	22.68	59.95	30.89	diagnostic	diagnostic
ORPHA:79277	Congenital Erythropoietic Porphyria	skin,renal,metabolism,haematological,genetic	41.26	26.54	66.92	45.15	diagnostic	diagnostic
ORPHA:101150	Autosomal Recessive Dopa-Responsive Dystonia	genetic,metabolism,neurological	41.21	24.19	56.83	38.22	diagnostic	diagnostic
ORPHA:2429	Macrocephaly-Spastic Paraplegia-Dysmorphism Syndrome	genetic,developmental,neurological	41.2	22.9	59	64.54	diagnostic	diagnostic
ORPHA:1129	Arachnodactyly-Abnormal Ossification-Intellectual Disability Syndrome	genetic,developmental,eye,neurological	41.18	22.54	55.84	63.72	informative	diagnostic
ORPHA:228384	5Q14.3 Microdeletion Syndrome	genetic,developmental,neurological	41.18	16.83	62.32	31.08	informative	diagnostic
ORPHA:1159	Progressive Pseudorheumatoid Arthropathy Of Childhood	developmental,bone,genetic	41.17	21.29	46.47	32.09	informative	diagnostic
ORPHA:276413	10Q22.3Q23.3 Microdeletion Syndrome	developmental,genetic	41.12	22.08	63.36	39.09	diagnostic	diagnostic
ORPHA:2639	Fibular Aplasia-Complex Brachydactyly Syndrome	developmental,bone,genetic	41.11	21.05	72.14	34.76	diagnostic	informative
ORPHA:1332	Medullary Thyroid Carcinoma	neoplastic,endocrine	41.1	21.74	36.94	22.27	diagnostic	diagnostic
ORPHA:100025	Alpha-Heavy Chain Disease	neoplastic,haematological	41.1	20.91	39.07	20.98	diagnostic	diagnostic
ORPHA:2580	Shoulder and girdle defects-familial intellectual disability syndrome	None	41.09	20.37	59.78	69.53	informative	diagnostic
ORPHA:487	Krabbe Disease	genetic,metabolism,eye,neurological	41.04	27.53	70.33	74.81	diagnostic	diagnostic
ORPHA:3318	Essential Thrombocythemia	neoplastic,haematological	41.04	25.01	50.93	35.61	diagnostic	diagnostic
ORPHA:314911	Severe Canavan Disease	genetic,metabolism,neurological	41.04	20.49	56.1	32.4	diagnostic	diagnostic
ORPHA:3165	Eosinophilic Fasciitis	systemic and rheumatological,rheumatological of childhood,neurological	41.03	20.59	46.6	29.68	diagnostic	diagnostic
ORPHA:764	Pyomyositis	systemic and rheumatological,infectious	41.03	24	52.6	36.88	informative	informative
ORPHA:79132	Sparse Hair-Short Stature-Skin Anomalies Syndrome	skin,developmental,genetic	41.01	16.52	49.31	26.57	informative	diagnostic
ORPHA:99868	Thymic Carcinoma	neoplastic	41.01	17.79	47.44	24.62	unspecific	unspecific
ORPHA:320385	Hereditary Sensory And Autonomic Neuropathy Due To Tecpr2 Mutation	genetic,neurological	40.98	25.03	71.43	73.68	diagnostic	diagnostic
ORPHA:482	Kimura Disease	systemic and rheumatological	40.97	25.8	31.57	19.12	suggestive	suggestive
ORPHA:969	Acromicric Dysplasia	developmental,bone,genetic	40.96	20.52	73.08	39.71	informative	diagnostic
ORPHA:1439	Ring Chromosome 12 Syndrome	developmental,genetic	40.95	18.73	66.46	71.81	diagnostic	diagnostic
ORPHA:1450	Ring Chromosome 8 Syndrome	developmental,genetic	40.92	22.6	70.46	43.32	informative	diagnostic
ORPHA:2676	Neuroectodermal-Endocrine Syndrome	genetic,developmental,endocrine,neurological	40.87	29.93	69.68	54.04	informative	diagnostic
ORPHA:412057	Autosomal Recessive Cerebellar Ataxia Due To Stub1 Deficiency	genetic,neurological	40.85	25.3	74.3	50.56	diagnostic	diagnostic
ORPHA:171430	Severe Congenital Nemaline Myopathy	genetic,neurological	40.84	20.52	60.42	35.74	diagnostic	diagnostic
ORPHA:1448	Ring Chromosome 6 Syndrome	developmental,genetic	40.84	18.63	78.08	37.27	informative	diagnostic
ORPHA:79106	Eiken Syndrome	developmental,bone,genetic	40.83	24.44	68.2	42.46	diagnostic	diagnostic
ORPHA:231720	Non-Acquired Combined Pituitary Hormone Deficiency-Sensorineural Hearing Loss-Spine Abnormalities Syndrome	otorhinolaryngological,genetic,developmental,endocrine	40.82	24.97	55.73	42.63	diagnostic	informative
ORPHA:199296	Congenital Isolated Acth Deficiency	genetic,endocrine	40.81	20.6	46.45	25.07	informative	informative
ORPHA:1028	Ameloonychohypohidrotic Syndrome	skin,developmental,genetic	40.78	17.27	40.16	22.94	diagnostic	diagnostic
ORPHA:710	Pfeiffer Syndrome	bone,developmental,eye,genetic	40.76	14.79	61.83	29.42	informative	diagnostic
ORPHA:90673	Hypothyroidism Due To Tsh Receptor Mutations	genetic,endocrine	40.76	8.47	57.76	15.44	unspecific	unspecific
ORPHA:437572	Myh7-Related Late-Onset Scapuloperoneal Muscular Dystrophy	genetic,neurological	40.73	18.95	77.82	43.48	diagnostic	diagnostic
ORPHA:363429	Autosomal Recessive Cerebellar Ataxia-Pyramidal Signs-Nystagmus-Oculomotor Apraxia Syndrome	genetic,metabolism,neurological	40.71	19.67	62.92	37.99	diagnostic	diagnostic
ORPHA:156177	Retinal Ciliopathy Due To Mutation In Usher Gene		40.7	12.95	51.36	20.5	informative	diagnostic
ORPHA:99879	Familial Isolated Hyperparathyroidism	genetic,neoplastic,endocrine	40.7	15.73	51.79	22.68	diagnostic	informative
ORPHA:444002	11Q22.2Q22.3 Microdeletion Syndrome	genetic,developmental,neurological	40.66	21.81	61.66	61.85	diagnostic	diagnostic
ORPHA:1184	Ataxia-Photosensitivity-Short Stature Syndrome	genetic,developmental,neurological	40.65	23.91	63.69	69.74	informative	diagnostic
ORPHA:1406	Charlie M Syndrome	surgical maxillo-facial,developmental,bone,genetic	40.62	19.77	59.62	34.22	informative	diagnostic
ORPHA:1513	Craniodiaphyseal Dysplasia	developmental,bone,genetic	40.62	19.37	49.94	32.83	informative	diagnostic
ORPHA:1993	Pai Syndrome	developmental,surgical maxillo-facial,otorhinolaryngological,bone,genetic	40.61	29.25	58.78	35.23	informative	diagnostic
ORPHA:2505	Multiple Benign Circumferential Skin Creases On Limbs	skin,genetic	40.59	17.43	61.51	67.69	informative	diagnostic
ORPHA:1571	Knobloch Syndrome	eye,genetic	40.57	28.21	53.86	56.36	diagnostic	diagnostic
ORPHA:1187	Lethal Ataxia With Deafness And Optic Atrophy	metabolism,developmental,neurological,otorhinolaryngological,genetic	40.55	21.07	58.01	34.61	informative	diagnostic
ORPHA:70595	Sensory Ataxic Neuropathy-Dysarthria-Ophthalmoparesis Syndrome	genetic,metabolism,neurological	40.54	20.99	63.74	44.32	diagnostic	diagnostic
ORPHA:411593	Insulin Autoimmune Syndrome	endocrine	40.48	20.36	42.49	29.34	informative	informative
ORPHA:261295	20P12.3 Microdeletion Syndrome	developmental,genetic	40.45	16.96	62.52	39.58	informative	diagnostic
ORPHA:228190	Patent Ductus Arteriosus-Bicuspid Aortic Valve-Hand Anomalies Syndrome	cardiac malformation,developmental,bone,genetic	40.45	26.89	49.97	35.28	unspecific	diagnostic
ORPHA:79457	Maculopapular Cutaneous Mastocytosis	skin,neoplastic,haematological	40.42	14.84	42.76	21.68	unspecific	diagnostic
ORPHA:320391	Autosomal Recessive Spastic Paraplegia Type 46	genetic,neurological	40.41	21.03	61.94	29.93	diagnostic	diagnostic
ORPHA:90674	Isolated Thyroid-Stimulating Hormone Deficiency	genetic,endocrine	40.34	4.89	57.56	13.48	unspecific	unspecific
ORPHA:293948	1P21.3 Microdeletion Syndrome	genetic,developmental,neurological	40.31	23.02	61.86	40.2	informative	diagnostic
ORPHA:333	Farber Disease	genetic,skin,metabolism,sucking/swallowing,eye,neurological	40.28	21.01	69.2	73.74	informative	diagnostic
ORPHA:69735	Hypotrichosis-Lymphedema-Telangiectasia-Renal Defect Syndrome	skin,renal,circulatory,developmental,genetic	40.27	25.56	65.18	47.8	diagnostic	diagnostic
ORPHA:319218	Ebola Hemorrhagic Fever	infectious	40.23	14.99	64.38	28.05	unspecific	diagnostic
ORPHA:85274	Syndromic X-Linked Intellectual Disability 7	genetic,developmental,neurological	40.23	13.72	50.27	57.94	unspecific	diagnostic
ORPHA:98293	Hodgkin Lymphoma	neoplastic,haematological	40.21	15.6	40.94	20.97	unspecific	diagnostic
ORPHA:1548	Cryptorchidism-Arachnodactyly-Intellectual Disability Syndrome	genetic,developmental,eye,neurological	40.18	22.06	73.65	80.94	informative	diagnostic
ORPHA:2119	Hec Syndrome	cardiac,genetic	40.18	33.25	47.18	36.43	diagnostic	diagnostic
ORPHA:59135	Laing Early-Onset Distal Myopathy	genetic,neurological	40.13	22.01	51.48	32.38	diagnostic	diagnostic
ORPHA:98756	Spinocerebellar Ataxia Type 2	genetic,eye,neurological	40.08	17.52	58.43	33.61	diagnostic	diagnostic
ORPHA:2216	Maternal Hyperthermia-Induced Birth Defects	teratologic,developmental,surgical maxillo-facial,otorhinolaryngological,sucking/swallowing	40.07	20.36	67.74	76.77	informative	diagnostic
ORPHA:98755	Spinocerebellar Ataxia Type 1	genetic,eye,neurological	40.06	20.28	60.3	43.39	diagnostic	diagnostic
ORPHA:252164	Benign Schwannoma	neoplastic,neurological	40.03	26.51	60.01	64.12	diagnostic	diagnostic
ORPHA:330001	Wild Type Attr Amyloidosis	systemic and rheumatological,cardiac	40.02	22.65	56.42	37.44	informative	diagnostic
ORPHA:65288	Permanent Neonatal Diabetes Mellitus-Pancreatic And Cerebellar Agenesis Syndrome	genetic,developmental,endocrine,neurological	39.98	21.77	44.53	32.3	informative	diagnostic
ORPHA:329336	Adult-Onset Chronic Progressive External Ophthalmoplegia With Mitochondrial Myopathy	genetic,metabolism,developmental,otorhinolaryngological,eye,neurological	39.96	20.55	70.27	42.37	diagnostic	diagnostic
ORPHA:79155	Hydroxykynureninuria	genetic,metabolism,neurological	39.96	25.58	53.73	60.48	diagnostic	diagnostic
ORPHA:424019	Squamous Cell Carcinoma Of The Anal Canal	neoplastic,gastroenterological	39.93	20.91	42.06	20.19	diagnostic	diagnostic
ORPHA:83629	Leukoencephalopathy-Metaphyseal Chondrodysplasia Syndrome	genetic,neurological	39.93	25.7	67.46	41.79	diagnostic	diagnostic
ORPHA:171629	Autosomal Recessive Spastic Paraplegia Type 35	genetic,neurological	39.92	19.35	82.53	44	diagnostic	diagnostic
ORPHA:436141	Severe Intellectual Disability-Hypotonia-Strabismus-Coarse Face-Planovalgus Syndrome	genetic,developmental,eye,neurological	39.84	21.21	55.41	32.24	informative	diagnostic
ORPHA:1660	Dermoodontodysplasia	odontological,skin,developmental,genetic	39.83	14.31	51.56	30.36	informative	diagnostic
ORPHA:85408	Rheumatoid Factor-Negative Juvenile Idiopathic Arthritis	systemic and rheumatological,respiratory,eye,rheumatological of childhood	39.83	18.29	43.11	23.61	informative	diagnostic
ORPHA:352470	Dna2-Related Mitochondrial Dna Deletion Syndrome	genetic,metabolism,neurological	39.82	19.47	63.52	42.39	informative	diagnostic
ORPHA:85334	X-Linked Neurodegenerative Syndrome, Bertini Type	genetic,neurological	39.81	27.01	51.71	35.87	informative	diagnostic
ORPHA:188	Systemic Capillary Leak Syndrome	systemic and rheumatological	39.79	19	47.94	26.37	diagnostic	diagnostic
ORPHA:269	Facioscapulohumeral Dystrophy	genetic,neurological	39.78	20.57	48.37	54.2	unspecific	diagnostic
ORPHA:3208	Isolated Succinate-Coq Reductase Deficiency	genetic,metabolism,sucking/swallowing,neurological	39.78	26.45	68.54	50.39	diagnostic	diagnostic
ORPHA:90308	Klippel-Trénaunay Syndrome	genetic,skin,developmental,eye,bone,circulatory	39.78	23.71	57.17	62.78	diagnostic	diagnostic
ORPHA:280062	Calciphylaxis	systemic and rheumatological,circulatory	39.76	25.09	48.28	37.77	diagnostic	diagnostic
ORPHA:457	Harlequin Ichthyosis	skin,developmental,eye,genetic	39.74	21.36	57.39	62.79	diagnostic	diagnostic
ORPHA:97355	Caribbean Parkinsonism	neurological	39.72	20.29	58.95	40.41	diagnostic	diagnostic
ORPHA:754	Androgen Insensitivity Syndrome	endocrine,developmental,gynaecological and obstetric,urogenital,infertility,genetic	39.7	19.96	48.32	32.14	diagnostic	informative
ORPHA:231169	Usher Syndrome Type 1	otorhinolaryngological,developmental,eye,genetic	39.67	12.98	57.19	27.44	diagnostic	diagnostic
ORPHA:79394	Congenital Non-Bullous Ichthyosiform Erythroderma	skin,developmental,eye,genetic	39.64	20.73	44.38	25.8	informative	diagnostic
ORPHA:93256	Fragile X-Associated Tremor/Ataxia Syndrome	genetic,neurological	39.6	24.08	72.6	51.09	diagnostic	diagnostic
ORPHA:98896	Duchenne Muscular Dystrophy	genetic,cardiac,eye,neurological	39.54	18.62	53.8	33.51	informative	diagnostic
ORPHA:244310	Rft1-Cdg	genetic,hepatic,metabolism,developmental,otorhinolaryngological,neurological	39.53	25.39	60.49	38.49	diagnostic	diagnostic
ORPHA:869	Triple A Syndrome	genetic,abdominal surgical,endocrine,developmental,eye,neurological	39.44	24.83	55.71	57.42	diagnostic	diagnostic
ORPHA:782	Axenfeld-Rieger Syndrome	abdominal surgical,endocrine,developmental,eye,genetic	39.44	18.06	47.93	27.72	informative	diagnostic
ORPHA:2634	Mesomelic Dwarfism, Reinhardt-Pfeiffer Type	developmental,bone,genetic	39.43	21.58	67.57	36.9	informative	informative
ORPHA:226295	Primary Congenital Hypothyroidism	genetic,endocrine	39.42	7.66	59.01	16.71	unspecific	unspecific
ORPHA:178481	Intestinal Botulism	infectious,eye,neurological	39.4	9.11	35.24	13.4	unspecific	unspecific
ORPHA:750	Pseudoachondroplasia	developmental,bone,genetic	39.39	17.22	74.74	41.91	diagnostic	diagnostic
ORPHA:42642	Pfapa Syndrome	systemic and rheumatological,rheumatological of childhood	39.39	16.62	52.26	29.34	diagnostic	diagnostic
ORPHA:2483	Melkersson-Rosenthal Syndrome	skin,allergic	39.36	22.17	52.24	33.08	informative	diagnostic
ORPHA:90342	Xeroderma Pigmentosum Variant	skin,developmental,neoplastic,eye,genetic	39.36	19.81	34.76	24.28	informative	diagnostic
ORPHA:2432	Macrosomia-Microphthalmia-Cleft Palate Syndrome	developmental,surgical maxillo-facial,otorhinolaryngological,eye,genetic	39.31	24.2	47.65	53.48	informative	diagnostic
ORPHA:98913	Postsynaptic Congenital Myasthenic Syndromes	developmental,neurological,sucking/swallowing,eye,genetic	39.31	18.91	66.37	41.4	diagnostic	diagnostic
ORPHA:2770	Nasu-Hakola Disease	genetic,developmental,bone,neurological	39.29	27.2	67.37	47.44	diagnostic	diagnostic
ORPHA:63862	Schisis Association	developmental,neurological	39.27	27.74	56.65	34.77	diagnostic	diagnostic
ORPHA:79263	Infantile Neuronal Ceroid Lipofuscinosis	metabolism,neurological,sucking/swallowing,eye,genetic	39.27	19.69	66.76	41.41	informative	diagnostic
ORPHA:171442	Adult-Onset Nemaline Myopathy	genetic,neurological	39.26	21.47	53.94	32.13	diagnostic	diagnostic
ORPHA:221008	Rothmund-Thomson Syndrome Type 1	skin,developmental,eye,genetic	39.25	19.37	60.1	34.17	informative	diagnostic
ORPHA:232	Sickle Cell Anemia	genetic,renal,endocrine,systemic and rheumatological,gynaecological and obstetric,haematological,infertility,bone,neurological	39.21	29.37	45.91	36.91	diagnostic	diagnostic
ORPHA:1824	Lowry-Wood Syndrome	developmental,bone,genetic	39.2	19.36	58.17	41.44	informative	diagnostic
ORPHA:1277	Brachydactyly-Mesomelia-Intellectual Disability-Heart Defects Syndrome	genetic,developmental,neurological	39.19	23.66	56.27	34.58	informative	diagnostic
ORPHA:97927	Peripheral Resistance To Thyroid Hormones	genetic,endocrine	39.19	4.51	55.72	12.42	unspecific	unspecific
ORPHA:139406	Encephalopathy Due To Prosaposin Deficiency	genetic,metabolism,neurological	39.18	21.48	42.49	29.47	informative	diagnostic
ORPHA:95717	Idiopathic Congenital Hypothyroidism	genetic,endocrine	39.16	5.48	54.02	12.84	unspecific	unspecific
ORPHA:163634	Maffucci Syndrome	genetic,skin,developmental,neoplastic,bone,circulatory	39.13	21.71	51.02	35.49	diagnostic	diagnostic
ORPHA:171433	Intermediate Nemaline Myopathy	genetic,neurological	39.13	16.7	59.19	33.16	diagnostic	diagnostic
ORPHA:99827	Crimean-Congo Hemorrhagic Fever	infectious	39.11	16.64	61.82	29.07	unspecific	diagnostic
ORPHA:3197	Hereditary Hyperekplexia	genetic,metabolism,neurological	39.07	25.1	53.41	40.65	diagnostic	diagnostic
ORPHA:1964	Extrasystoles-Short Stature-Hyperpigmentation-Microcephaly Syndrome	skin,developmental,genetic	39.03	21.03	66.63	72.64	informative	diagnostic
ORPHA:2349	Muscular Pseudohypertrophy-Hypothyroidism Syndrome	genetic,endocrine	39.01	10.1	57.67	20.14	unspecific	unspecific
ORPHA:966	Hypertrichosis-Acromegaloid Facial Appearance Syndrome	skin,developmental,genetic	39	15.25	54.4	27.92	informative	diagnostic
ORPHA:69125	Anonychia With Flexural Pigmentation	skin,developmental,genetic	38.98	14.07	65.2	47.26	informative	diagnostic
ORPHA:251038	3Q29 Microduplication Syndrome	developmental,genetic	38.97	16.86	63.41	70.17	diagnostic	diagnostic
ORPHA:1801	Kyphomelic Dysplasia	developmental,bone,genetic	38.93	16.54	56.58	30.78	diagnostic	diagnostic
ORPHA:403	Familial Hyperaldosteronism Type I	genetic,circulatory,renal,endocrine	38.89	8.74	34.54	13.98	unspecific	unspecific
ORPHA:320406	Spastic Paraplegia-Optic Atrophy-Neuropathy Syndrome	genetic,eye,neurological	38.87	19.9	62.13	34.99	diagnostic	diagnostic
ORPHA:281090	Syndromic Recessive X-Linked Ichthyosis	skin,genetic	38.86	23.44	44.04	35.01	diagnostic	diagnostic
ORPHA:306511	Autosomal Recessive Spastic Paraplegia Type 48	genetic,sucking/swallowing,neurological	38.86	19.97	58.29	29.63	diagnostic	diagnostic
ORPHA:682	Hyperkalemic Periodic Paralysis	genetic,neurological	38.81	19.48	48.41	32.12	diagnostic	diagnostic
ORPHA:320375	Autosomal Recessive Spastic Paraplegia Type 55	genetic,metabolism,eye,neurological	38.81	19.87	71.04	41.94	diagnostic	diagnostic
ORPHA:401866	Childhood-Onset Spasticity With Hyperglycinemia	genetic,metabolism,neurological	38.81	21.88	53.86	35.24	diagnostic	diagnostic
ORPHA:226310	Peripheral Hypothyroidism	genetic,endocrine	38.79	4.75	57.22	14.07	unspecific	unspecific
ORPHA:1882	Hypohidrotic Ectodermal Dysplasia-Hypothyroidism-Ciliary Dyskinesia Syndrome	genetic,skin,developmental,endocrine	38.74	23.52	64.08	46.86	diagnostic	diagnostic
ORPHA:66637	Diaphanospondylodysostosis	developmental,bone,genetic	38.7	24.08	58.55	43.36	diagnostic	diagnostic
ORPHA:2988	Pterygium Colli-Intellectual Disability-Digital Anomalies Syndrome	genetic,developmental,neurological	38.69	18.26	72.71	79.89	informative	diagnostic
ORPHA:275766	Idiopathic Pulmonary Arterial Hypertension	respiratory,genetic	38.68	28.81	43.82	29.8	diagnostic	diagnostic
ORPHA:168549	Axial Spondylometaphyseal Dysplasia	bone,developmental,eye,genetic	38.64	16.35	65.38	41.12	diagnostic	diagnostic
ORPHA:314478	Ovarian Fibrothecoma	neoplastic,gynaecological and obstetric	38.6	22.21	51.14	27.58	diagnostic	diagnostic
ORPHA:289560	Mitochondrial Membrane Protein-Associated Neurodegeneration	genetic,eye,neurological	38.57	19.91	65.55	39.9	diagnostic	diagnostic
ORPHA:731	Autosomal Recessive Polycystic Kidney Disease	renal,infertility,genetic	38.56	19.92	53.6	36.29	diagnostic	diagnostic
ORPHA:325345	46,Xy Ovotesticular Disorder Of Sex Development	endocrine,developmental,gynaecological and obstetric,urogenital,genetic	38.56	20.06	43.55	23.86	diagnostic	diagnostic
ORPHA:2010	Cleft Palate-Stapes Fixation-Oligodontia Syndrome	odontological,developmental,genetic	38.51	14.69	54.28	35.08	informative	diagnostic
ORPHA:79085	Akt2-Related Familial Partial Lipodystrophy	genetic,skin,endocrine	38.51	10.28	47.18	14.54	unspecific	unspecific
ORPHA:171695	Parkinsonian-Pyramidal Syndrome	genetic,neurological	38.48	18.22	60.07	34.27	diagnostic	diagnostic
ORPHA:3151	Multiple Sclerosis-Ichthyosis-Factor Viii Deficiency Syndrome	skin,genetic,haematological	38.45	20.85	48.64	35.52	diagnostic	diagnostic
ORPHA:2221	Acquired Hypertrichosis Lanuginosa	skin	38.44	23.59	40.18	30.12	diagnostic	diagnostic
ORPHA:1426	Greenberg Dysplasia	metabolism,developmental,bone,genetic	38.4	22.04	65.07	44.2	informative	diagnostic
ORPHA:1135	Arrhinia-Choanal Atresia-Microphthalmia Syndrome	otorhinolaryngological,developmental,genetic	38.39	24.49	38.2	27.33	informative	diagnostic
ORPHA:589	Myasthenia Gravis	eye,neurological	38.39	22.25	45.87	29.93	informative	diagnostic
ORPHA:2078	Geroderma Osteodysplastica	skin,abdominal surgical,developmental,surgical thoracic,bone,genetic	38.38	17.59	63.66	32.78	diagnostic	diagnostic
ORPHA:1779	Dysmorphism-Cleft Palate-Loose Skin Syndrome	otorhinolaryngological,developmental,genetic,surgical maxillo-facial	38.37	23.15	58.99	41.62	informative	diagnostic
ORPHA:91133	Osteopenia-Myopia-Hearing Loss-Intellectual Disability-Facial Dysmorphism Syndrome	genetic,developmental,neurological	38.37	20.79	60.58	41.26	informative	diagnostic
ORPHA:157850	Pantothenate Kinase-Associated Neurodegeneration	genetic,metabolism,eye,neurological	38.36	24.15	52.65	34.65	diagnostic	diagnostic
ORPHA:90036	Mixed-Type Autoimmune Hemolytic Anemia	haematological	38.35	15.18	35.18	16.25	unspecific	informative
ORPHA:79134	Dend Syndrome	genetic,endocrine,neurological	38.33	23.9	44.08	49.4	diagnostic	diagnostic
ORPHA:31	Oxoglutaric Aciduria	genetic,metabolism,sucking/swallowing,neurological	38.31	26.29	39.53	28.33	informative	diagnostic
ORPHA:2198	Palmoplantar Keratoderma-Esophageal Carcinoma Syndrome	skin,neoplastic,genetic,gastroenterological	38.29	23.42	50.46	32.74	diagnostic	diagnostic
ORPHA:610	Bethlem Myopathy	genetic,neurological	38.26	23.26	59.68	36.76	diagnostic	diagnostic
ORPHA:3390	Proximal Tubulopathy-Diabetes Mellitus-Cerebellar Ataxia Syndrome	metabolism,renal,genetic	38.26	22.75	54.35	60.41	informative	diagnostic
ORPHA:276422	10Q22.3Q23.3 Microduplication Syndrome	developmental,genetic	38.24	22.53	67.75	36.86	informative	diagnostic
ORPHA:79431	Oculocutaneous Albinism Type 1A	skin,metabolism,eye,genetic	38.24	10.39	43.97	17.57	diagnostic	informative
ORPHA:1880	Ebstein Malformation	cardiac malformation,developmental,genetic	38.22	28.48	40.25	31.65	informative	diagnostic
ORPHA:83469	Desmoplastic Small Round Cell Tumor	abdominal surgical,neoplastic	38.21	20.18	40.47	25.15	diagnostic	diagnostic
ORPHA:418	Congenital Adrenal Hyperplasia	genetic,endocrine	38.2	22.6	42.11	29.41	informative	informative
ORPHA:47045	Familial Cold Urticaria	skin,immunological,systemic and rheumatological,rheumatological of childhood,genetic	38.12	19.45	48.34	30.99	diagnostic	diagnostic
ORPHA:2246	Cerebellar Hypoplasia-Tapetoretinal Degeneration Syndrome	developmental,neurological,sucking/swallowing,eye,genetic	38.11	16.24	37.03	22.28	informative	diagnostic
ORPHA:2972	Non-Eruption Of Teeth-Maxillary Hypoplasia-Genu Valgum Syndrome	odontological,developmental,genetic	38.05	21.79	49.59	29.83	informative	diagnostic
ORPHA:97287	Bronchial Neuroendocrine Tumor	neoplastic,respiratory,endocrine	38.05	18.16	46.67	28.27	unspecific	diagnostic
ORPHA:3434	Mmep Syndrome	genetic,developmental,eye,neurological	38.03	17.04	62.95	39.45	informative	diagnostic
ORPHA:2098	Acromesomelic Dysplasia, Grebe Type	developmental,bone,genetic	38.02	21.93	83.54	53.02	diagnostic	diagnostic
ORPHA:171436	Typical Nemaline Myopathy	genetic,neurological	38	14.77	66.3	37.98	diagnostic	diagnostic
ORPHA:166011	Multiple Epiphyseal Dysplasia, Beighton Type	bone,developmental,eye,genetic	37.97	17.62	62.52	37.8	informative	diagnostic
ORPHA:3199	Stimmler Syndrome	genetic,developmental,neurological	37.88	23.35	52.32	33.51	informative	diagnostic
ORPHA:261102	Distal 7Q11.23 Microduplication Syndrome	developmental,genetic	37.87	23.93	44.86	31.42	informative	diagnostic
ORPHA:166016	Multiple Epiphyseal Dysplasia, Lowry Type	developmental,bone,genetic	37.85	15.37	76.99	44.48	informative	diagnostic
ORPHA:189	Hidrotic Ectodermal Dysplasia	skin,developmental,eye,genetic	37.85	20.23	68.96	47.19	diagnostic	diagnostic
ORPHA:98905	Congenital Multicore Myopathy With External Ophthalmoplegia	genetic,neurological	37.85	18.54	66.57	38.86	diagnostic	diagnostic
ORPHA:1278	Brachydactyly-Preaxial Hallux Varus Syndrome	developmental,bone,genetic	37.83	15.87	85.22	51.42	informative	diagnostic
ORPHA:98757	Spinocerebellar Ataxia Type 3	genetic,neurological	37.83	15.01	43.63	19.05	informative	diagnostic
ORPHA:324416	Muscular Hypertrophy-Hepatomegaly-Polyhydramnios Syndrome	developmental,genetic	37.82	21.32	46.07	26.52	diagnostic	diagnostic
ORPHA:2633	Mesomelic Dysplasia, Nievergelt Type	developmental,bone,genetic	37.78	17.39	91.01	44.44	diagnostic	diagnostic
ORPHA:172	Progressive Familial Intrahepatic Cholestasis	metabolism,hepatic,genetic	37.77	19.18	49.54	29.81	diagnostic	diagnostic
ORPHA:33445	Neuroectodermal Melanolysosomal Disease	skin,developmental,neurological,eye,genetic	37.76	18.64	49.63	29.75	diagnostic	diagnostic
ORPHA:1810	Autosomal Dominant Hypohidrotic Ectodermal Dysplasia	skin,odontological,developmental,eye,genetic	37.75	12.66	37.42	21.94	informative	diagnostic
ORPHA:1923	Methimazole Embryofetopathy	teratologic,developmental,surgical maxillo-facial,otorhinolaryngological,sucking/swallowing,intoxications	37.73	22.18	51.96	31.51	informative	diagnostic
ORPHA:521308	Frontonasal Dysplasia-Bifid Nose-Upper Limb Anomalies Syndrome	developmental,bone,genetic	37.71	17.86	56.41	31.27	informative	diagnostic
ORPHA:2501	Metaphyseal Chondrodysplasia, Spahr Type	developmental,bone,genetic	37.68	15.08	60.55	32.76	informative	diagnostic
ORPHA:257	Epidermolysis Bullosa Simplex With Muscular Dystrophy	skin,developmental,neurological,eye,genetic	37.68	21.15	53.69	40.43	informative	diagnostic
ORPHA:29822	Spontaneous Periodic Hypothermia	neurological	37.67	20.24	38.35	24.89	diagnostic	diagnostic
ORPHA:90033	Autoimmune Hemolytic Anemia, Warm Type	haematological	37.64	14.23	39.29	18.18	unspecific	diagnostic
ORPHA:94124	Spinocerebellar Ataxia With Axonal Neuropathy Type 1	genetic,neurological	37.63	21.57	56.64	31.42	diagnostic	diagnostic
ORPHA:496756	Early-Onset Progressive Encephalopathy-Spastic Ataxia-Distal Spinal Muscular Atrophy Syndrome	genetic,neurological	37.6	20.89	55.83	33.04	diagnostic	diagnostic
ORPHA:407	Glycine Encephalopathy	genetic,metabolism,neurological	37.58	21.88	48.52	34.92	diagnostic	diagnostic
ORPHA:3164	Omphalocele Syndrome, Shprintzen-Goldberg Type	genetic,abdominal surgical,developmental,neurological	37.57	24.9	65.4	74.34	informative	diagnostic
ORPHA:99966	Atypical Teratoid Rhabdoid Tumor	neoplastic,neurological	37.56	20.93	42.48	27.98	diagnostic	diagnostic
ORPHA:166100	Stickler Syndrome Type 3	developmental,surgical maxillo-facial,otorhinolaryngological,sucking/swallowing,bone,genetic	37.51	19.31	48.93	27.1	informative	diagnostic
ORPHA:2196	Familial Primary Hypomagnesemia With Hypercalciuria And Nephrocalcinosis With Severe Ocular Involvement	metabolism,renal,genetic,eye	37.51	22.07	40.73	31.08	informative	diagnostic
ORPHA:2745	Opitz G/Bbb Syndrome	genetic,abdominal surgical,developmental,urogenital,eye,neurological	37.51	21.26	59.11	32.78	informative	diagnostic
ORPHA:2001	Cleft Lip/Palate-Intestinal Malrotation-Cardiopathy Syndrome	otorhinolaryngological,developmental,genetic,surgical maxillo-facial	37.5	18.33	71.28	40.55	informative	diagnostic
ORPHA:98849	Systemic Mastocytosis With An Associated Clonal Hematologic Non-Mast Cell Lineage Disease	neoplastic,haematological	37.5	16.46	27.22	17.65	suggestive	diagnostic
ORPHA:2026	Gingival Fibromatosis-Hypertrichosis Syndrome	odontological,skin,developmental,genetic	37.49	13.55	34.2	17.57	unspecific	unspecific
ORPHA:1467	Cogan Syndrome	systemic and rheumatological,otorhinolaryngological,rheumatological of childhood,eye,circulatory	37.44	21.73	46.04	33.28	diagnostic	diagnostic
ORPHA:543	Burkitt Lymphoma	neoplastic,haematological	37.43	24.18	30.78	21.41	diagnostic	unspecific
ORPHA:683	Progressive Supranuclear Palsy	genetic,eye,neurological	37.42	21.27	55.84	36.04	diagnostic	diagnostic
ORPHA:79434	Oculocutaneous Albinism Type 1B	skin,metabolism,eye,genetic	37.41	10.62	43.03	16.46	unspecific	diagnostic
ORPHA:858	Congenital Toxoplasmosis	teratologic,developmental,infectious,neurological	37.39	25.65	40.93	43.17	diagnostic	diagnostic
ORPHA:643	Giant Axonal Neuropathy	genetic,neurological	37.39	25.97	68.81	46.14	diagnostic	diagnostic
ORPHA:227510	Multiple System Atrophy, Cerebellar Type	neurological	37.39	18.05	70.49	37.42	diagnostic	informative
ORPHA:2261	Hypospadias-Intellectual Disability, Goldblatt Type Syndrome	urogenital,genetic,developmental,neurological	37.38	18.39	73.18	37.7	informative	diagnostic
ORPHA:97230	Solar Urticaria	skin	37.38	24.81	48.53	33.23	informative	diagnostic
ORPHA:1264	Tricho-Retino-Dento-Digital Syndrome	skin,developmental,eye,genetic	37.37	17.51	40.39	27.41	informative	diagnostic
ORPHA:521390	Spastic Paraplegia-Intellectual Disability-Nystagmus-Obesity Syndrome	genetic,developmental,endocrine,neurological	37.35	20.53	50.03	28.51	diagnostic	diagnostic
ORPHA:83472	Camos Syndrome	genetic,eye,neurological	37.34	20.32	55.87	36.14	informative	diagnostic
ORPHA:704	Pemphigus Vulgaris	skin	37.33	20.07	43.94	28.86	informative	diagnostic
ORPHA:79133	Focal Facial Dermal Dysplasia Type I	skin,developmental,genetic	37.32	13.31	62.54	44.13	informative	diagnostic
ORPHA:2597	Mitochondrial Myopathy-Lactic Acidosis-Deafness Syndrome	metabolism,developmental,neurological,otorhinolaryngological,genetic	37.29	27.52	40.38	30.29	diagnostic	diagnostic
ORPHA:90042	Primary Familial Polycythemia	genetic,haematological	37.29	23.78	33.04	19.53	diagnostic	diagnostic
ORPHA:168984	Clapo Syndrome	genetic,developmental,circulatory	37.26	16.71	61.42	36.51	informative	diagnostic
ORPHA:2165	Holoprosencephaly-Caudal Dysgenesis Syndrome	developmental,neurological	37.25	17.4	59.42	32.48	informative	diagnostic
ORPHA:1705	Distal Trisomy 14Q	developmental,eye,genetic	37.24	24.53	37.97	27.64	diagnostic	diagnostic
ORPHA:306682	Manganese Poisoning	intoxications,neurological	37.24	24.72	65.96	47.62	diagnostic	diagnostic
ORPHA:309246	Gm2 Gangliosidosis, Ab Variant	genetic,metabolism,neurological	37.23	22.06	67	45.76	diagnostic	diagnostic
ORPHA:254886	Autosomal Recessive Progressive External Ophthalmoplegia	genetic,metabolism,eye,neurological	37.21	17.43	62.58	38.05	diagnostic	diagnostic
ORPHA:228308	Carnitine Palmitoyl Transferase Ii Deficiency, Neonatal Form	genetic,metabolism,neurological	37.2	17.68	51.89	29.24	informative	diagnostic
ORPHA:90301	Acanthosis Nigricans-Insulin Resistance-Muscle Cramps-Acral Enlargement Syndrome	genetic,skin,endocrine	37.18	21.32	45.27	26.19	diagnostic	informative
ORPHA:1664	Embryonary Disorganization Syndrome		37.12	24.62	62.17	40.73	diagnostic	diagnostic
ORPHA:314473	Ovarian Fibroma	neoplastic,gynaecological and obstetric	37.12	19.83	54.82	33.74	diagnostic	diagnostic
ORPHA:263297	Glycogen Storage Disease With Severe Cardiomyopathy Due To Glycogenin Deficiency	genetic,metabolism,neurological	37.11	27.52	59.01	46.58	diagnostic	diagnostic
ORPHA:36397	Adiposis Dolorosa	skin	37.11	17.58	46.58	33.03	diagnostic	diagnostic
ORPHA:3016	Absent Radius-Anogenital Anomalies Syndrome	developmental,bone,genetic	37.1	24.79	58.24	37.15	informative	informative
ORPHA:51	Aicardi-Goutières Syndrome	immunological,systemic and rheumatological,neurological,rheumatological of childhood,sucking/swallowing,genetic	37.07	24.84	61.01	41.9	diagnostic	diagnostic
ORPHA:67036	Autosomal Dominant Optic Atrophy And Cataract	metabolism,eye,genetic	37.03	20.33	57.52	40.95	diagnostic	diagnostic
ORPHA:2578	Mayer-Rokitansky-Küster-Hauser Syndrome Type 2	abdominal surgical,renal,developmental,gynaecological and obstetric,urogenital,infertility,genetic	36.94	23.42	51.74	32.32	diagnostic	diagnostic
ORPHA:3169	Sirenomelia	urogenital,abdominal surgical,developmental,genetic	36.92	17.6	49.9	26.52	unspecific	informative
ORPHA:1803	Thoracomelic Dysplasia	developmental,respiratory,bone,genetic	36.91	17.5	72.58	43.65	informative	diagnostic
ORPHA:59303	Neonatal Ichthyosis-Sclerosing Cholangitis Syndrome	skin,hepatic,genetic	36.91	23.48	60.67	40.75	diagnostic	diagnostic
ORPHA:2481	Neurocutaneous Melanocytosis	skin,neoplastic,neurological	36.89	24.78	49.4	50.42	diagnostic	diagnostic
ORPHA:36913	Autoimmune Hypoparathyroidism	endocrine	36.88	16.58	50.22	53.53	informative	diagnostic
ORPHA:85170	Mesomelic Dysplasia, Savarirayan Type	developmental,bone,genetic	36.88	21.58	81.71	54.16	informative	diagnostic
ORPHA:199351	Adult-Onset Dystonia-Parkinsonism	genetic,metabolism,neurological	36.87	18.39	67.95	41.94	diagnostic	diagnostic
ORPHA:210136	Pulmonary Fibrosis-Hepatic Hyperplasia-Bone Marrow Hypoplasia Syndrome	respiratory,hepatic	36.87	22.11	40.73	29.19	diagnostic	diagnostic
ORPHA:1508	Coxoauricular Syndrome	developmental,bone,genetic	36.82	18.42	42.42	28.14	informative	diagnostic
ORPHA:69085	Limb-Mammary Syndrome	skin,developmental,gynaecological and obstetric,eye,bone,genetic	36.82	20.89	48.12	49.7	diagnostic	diagnostic
ORPHA:1927	Emery-Nelson Syndrome	developmental,genetic	36.8	23.11	65	42.85	informative	diagnostic
ORPHA:93284	Spondyloepiphyseal Dysplasia Tarda	developmental,bone,genetic	36.74	12.73	56.42	31.88	informative	diagnostic
ORPHA:101082	Charcot-Marie-Tooth Disease Type 1B	genetic,neurological	36.73	17.3	40.92	21.89	diagnostic	diagnostic
ORPHA:280785	Bullous Diffuse Cutaneous Mastocytosis	skin,neoplastic,haematological	36.72	11.12	32.52	14.22	suggestive	unspecific
ORPHA:444051	20Q11.2 Microdeletion Syndrome	genetic,developmental,neurological	36.64	19.05	59.9	34.24	informative	diagnostic
ORPHA:67048	3-Methylglutaconic Aciduria Type 4	metabolism,eye,genetic	36.61	19.24	52.35	30.97	informative	diagnostic
ORPHA:319251	Rift Valley Fever	infectious	36.6	20.28	56.84	30.25	diagnostic	diagnostic
ORPHA:458803	Spinocerebellar Ataxia Type 42	genetic,neurological	36.57	16.43	69.18	42.28	diagnostic	diagnostic
ORPHA:99745	Typhoid	infectious	36.57	19.38	54.66	31.28	diagnostic	diagnostic
ORPHA:2771	Bruck Syndrome	odontological,developmental,bone,genetic	36.55	18.12	51.28	31.85	informative	diagnostic
ORPHA:1334	Chronic Mucocutaneous Candidiasis	skin,genetic,immunological	36.53	23.96	57.39	35.91	diagnostic	diagnostic
ORPHA:79404	Junctional Epidermolysis Bullosa, Generalized Severe	skin,odontological,developmental,eye,genetic	36.51	19.07	56.54	36.67	diagnostic	diagnostic
ORPHA:93598	Primary Hyperoxaluria Type 1	metabolism,renal,genetic,eye	36.5	23.94	41.19	28.67	diagnostic	diagnostic
ORPHA:766	Hemolytic Anemia Due To Red Cell Pyruvate Kinase Deficiency	metabolism,genetic,haematological	36.49	22.54	41.57	29.28	diagnostic	diagnostic
ORPHA:521	Chronic Myeloid Leukemia	neoplastic,haematological	36.47	13.23	30.25	16.6	unspecific	informative
ORPHA:1797	Autosomal Dominant Spondylocostal Dysostosis	developmental,bone,genetic	36.44	17.73	52.65	58.73	diagnostic	diagnostic
ORPHA:248111	Juvenile Huntington Disease	genetic,eye,neurological	36.41	19.39	40.72	25.26	diagnostic	diagnostic
ORPHA:85287	X-Linked Intellectual Disability, Siderius Type	genetic,developmental,neurological	36.38	16.75	54.93	33.75	informative	diagnostic
ORPHA:97286	Carney-Stratakis Syndrome	genetic,neoplastic,endocrine	36.33	22.81	38.45	20.62	diagnostic	informative
ORPHA:97278	Ppoma	neoplastic,endocrine,gastroenterological	36.31	15.97	41.11	18.72	unspecific	informative
ORPHA:97285	Thyroid Lymphoma	neoplastic,haematological	36.31	17.67	33.81	22.52	diagnostic	diagnostic
ORPHA:1952	Pacman Dysplasia	developmental,bone,genetic	36.29	18.81	49.09	33.5	informative	diagnostic
ORPHA:662	Yellow Nail Syndrome	skin,developmental,respiratory,circulatory	36.29	23.51	57.9	38.48	diagnostic	diagnostic
ORPHA:438114	Rars-Related Autosomal Recessive Hypomyelinating Leukodystrophy	genetic,neurological	36.25	18.63	65.36	38.61	diagnostic	diagnostic
ORPHA:977	Adrenomyodystrophy	genetic,endocrine	36.21	20.64	56.34	65.91	informative	diagnostic
ORPHA:2786	Osteoporosis-Oculocutaneous Hypopigmentation Syndrome	developmental,bone,genetic	36.17	20.19	42.84	27.26	informative	diagnostic
ORPHA:156	Carnitine Palmitoyl Transferase 1A Deficiency	metabolism,genetic	36.15	20.18	48.56	32.3	diagnostic	diagnostic
ORPHA:2229	Dilated Cardiomyopathy-Hypergonadotropic Hypogonadism Syndrome	genetic,cardiac,infertility,endocrine	36.15	19.66	58.44	41.84	informative	informative
ORPHA:99027	Adult-Onset Autosomal Dominant Leukodystrophy	genetic,developmental,eye,neurological	36.15	21.99	52.95	29.81	diagnostic	diagnostic
ORPHA:524	Li-Fraumeni Syndrome	genetic,endocrine,neoplastic,neurological	36.13	19.02	41.76	29.54	diagnostic	informative
ORPHA:228116	Hughes-Stovin Syndrome	systemic and rheumatological,circulatory	36.08	23.52	53.46	38.73	diagnostic	diagnostic
ORPHA:157	Carnitine Palmitoyltransferase Ii Deficiency	genetic,metabolism,neurological	36.07	18.98	49.93	27.78	diagnostic	diagnostic
ORPHA:2220	Hypertrichosis Cubiti	skin,developmental,genetic	36.04	16.9	55.37	62.3	informative	diagnostic
ORPHA:3198	Stiff Person Syndrome And Related Disorders	endocrine,neurological	36	23.6	35.87	30.54	diagnostic	diagnostic
ORPHA:370980	Congenital Muscular Dystrophy Without Intellectual Disability	genetic,metabolism,neurological	36	17.05	69.93	44.13	diagnostic	diagnostic
ORPHA:1861	Thoracic Dysplasia-Hydrocephalus Syndrome	developmental,neurological,respiratory,bone,genetic	35.99	19.26	48.1	54.42	informative	diagnostic
ORPHA:3156	Senior-Loken Syndrome	renal,eye,genetic	35.99	23.26	47.63	34.24	informative	diagnostic
ORPHA:1656	Dermatitis Herpetiformis	skin	35.98	21.06	37.75	24.57	informative	diagnostic
ORPHA:50944	Schöpf-Schulz-Passarge Syndrome	skin,odontological,developmental,neoplastic,genetic	35.98	15.14	39.63	23.95	unspecific	diagnostic
ORPHA:1765	Dyschondrosteosis-Nephritis Syndrome	bone,developmental,renal,genetic	35.97	19.75	64.21	36.72	informative	informative
ORPHA:2090	Gms Syndrome	genetic,developmental,eye,neurological	35.96	21.62	68.21	44.8	informative	diagnostic
ORPHA:66518	Short Fifth Metacarpals-Insulin Resistance Syndrome	genetic,endocrine	35.96	24.28	50.21	32.66	unspecific	unspecific
ORPHA:402075	Familial Bicuspid Aortic Valve	cardiac malformation,circulatory,developmental,surgical thoracic,genetic	35.93	25.07	34.81	25.05	diagnostic	diagnostic
ORPHA:586	Cystic Fibrosis	hepatic,gastroenterological,infertility,respiratory,genetic	35.92	18.13	36.34	25.03	unspecific	diagnostic
ORPHA:2370	Larsen-Like Osseous Dysplasia-Short Stature Syndrome	developmental,bone,genetic	35.92	18.15	57.57	36.11	diagnostic	diagnostic
ORPHA:71	Chylomicron Retention Disease	genetic,metabolism,endocrine,gastroenterological	35.88	18.87	42.02	28.38	diagnostic	diagnostic
ORPHA:252054	Hemangioblastoma	neoplastic,neurological	35.87	19.99	68.26	51.26	diagnostic	diagnostic
ORPHA:98879	Hemophilia B	genetic,haematological	35.87	19.63	62.42	39.52	informative	diagnostic
ORPHA:139471	Microphthalmia With Brain And Digit Anomalies	developmental,eye,genetic	35.85	17.16	54.17	61.36	diagnostic	diagnostic
ORPHA:91131	Dk1-Cdg	cardiac,skin,metabolism,genetic	35.85	28.1	49.55	32.87	diagnostic	diagnostic
ORPHA:231178	Usher Syndrome Type 2	otorhinolaryngological,developmental,eye,genetic	35.81	10.06	47.62	18.12	unspecific	diagnostic
ORPHA:96179	Maternal Uniparental Disomy Of Chromosome 2	developmental,genetic	35.8	22.05	57.01	67.77	diagnostic	diagnostic
ORPHA:385	Neurodegeneration With Brain Iron Accumulation	genetic,neurological	35.78	16.71	28.63	14.67	unspecific	diagnostic
ORPHA:2572	Spastic Ataxia-Corneal Dystrophy Syndrome	genetic,eye,neurological	35.77	22.91	41.06	26.08	diagnostic	diagnostic
ORPHA:600	Vocal Cord And Pharyngeal Distal Myopathy	genetic,neurological	35.76	20.42	60.09	40.59	diagnostic	diagnostic
ORPHA:2387	Leukonychia Totalis	skin,genetic	35.73	20.48	42.91	25.31	unspecific	unspecific
ORPHA:102	Multiple System Atrophy	neurological	35.69	16.81	62.27	30.16	informative	informative
ORPHA:823	Isolated Spina Bifida	genetic,developmental,neurological	35.67	22.3	48.3	49.52	diagnostic	diagnostic
ORPHA:309271	Metachromatic Leukodystrophy, Adult Form	metabolism,neurological,sucking/swallowing,eye,genetic	35.65	13.5	71.25	36.11	diagnostic	informative
ORPHA:512	Metachromatic Leukodystrophy	metabolism,neurological,sucking/swallowing,eye,genetic	35.62	15.86	56.29	32.55	diagnostic	diagnostic
ORPHA:423	Malignant Hyperthermia Of Anesthesia	genetic,neurological	35.54	20.7	43.38	32.48	diagnostic	diagnostic
ORPHA:327	Congenital Factor Vii Deficiency	genetic,haematological	35.54	17.5	47.99	25.87	informative	diagnostic
ORPHA:703	Bullous Pemphigoid	skin	35.54	17.26	32.94	21.47	diagnostic	diagnostic
ORPHA:158668	Epidermolysis Bullosa Simplex Due To Plakophilin Deficiency	skin,developmental,eye,genetic	35.52	16.17	53.37	28.58	diagnostic	diagnostic
ORPHA:183660	Severe Combined Immunodeficiency	immunological,genetic	35.51	13.65	56.54	24.9	unspecific	informative
ORPHA:179	Birdshot Chorioretinopathy	eye	35.49	21.63	51.62	38.78	diagnostic	diagnostic
ORPHA:2289	Neuronal Intranuclear Inclusion Disease	genetic,neurological	35.47	19.48	41.26	26.56	informative	diagnostic
ORPHA:69126	Pyogenic Arthritis-Pyoderma Gangrenosum-Acne Syndrome	skin,immunological,systemic and rheumatological,rheumatological of childhood,genetic	35.46	14.52	39.3	19.5	unspecific	diagnostic
ORPHA:721	Gray Platelet Syndrome	genetic,haematological	35.42	15.5	34.06	22.26	unspecific	suggestive
ORPHA:90797	Partial Androgen Insensitivity Syndrome	endocrine,developmental,gynaecological and obstetric,urogenital,infertility,genetic	35.4	14.69	37.4	16.04	informative	informative
ORPHA:2790	Endosteal Hyperostosis, Worth Type	developmental,bone,genetic	35.38	14.83	47.03	28.06	informative	diagnostic
ORPHA:1262	Böök Syndrome	skin,developmental,genetic	35.35	15.31	48.74	32.09	informative	diagnostic
ORPHA:141	Canavan Disease	genetic,metabolism,neurological	35.3	13.55	50.7	26.04	informative	diagnostic
ORPHA:2822	Autosomal Recessive Spastic Paraplegia Type 11	genetic,neurological	35.29	20.15	52.48	25.62	diagnostic	diagnostic
ORPHA:325124	Testicular Agenesis	endocrine,developmental,urogenital,infertility,genetic	35.28	13.14	47.81	20.84	informative	informative
ORPHA:2139	Hernández-Aguirre Negrete Syndrome	genetic,developmental,neurological	35.27	19.04	43.11	28.85	informative	diagnostic
ORPHA:545	Follicular Lymphoma	neoplastic,haematological	35.27	12.54	35.3	20.57	unspecific	diagnostic
ORPHA:646	Niemann-Pick Disease Type C	genetic,sucking/swallowing,metabolism,respiratory,eye,neurological	35.24	18.45	44.76	27.82	diagnostic	diagnostic
ORPHA:199276	Familial Multiple Lipomatosis	skin,genetic	35.22	21.76	46.54	50.55	diagnostic	diagnostic
ORPHA:296	Ollier Disease	developmental,neoplastic,bone,genetic	35.19	20.15	42.79	30.49	diagnostic	diagnostic
ORPHA:262	Duchenne And Becker Muscular Dystrophy	genetic,cardiac,neurological	35.18	15.12	37.94	22.02	informative	diagnostic
ORPHA:370091	Oculocutaneous Albinism Type 5	skin,metabolism,eye,genetic	35.18	14.32	40.3	18.33	unspecific	unspecific
ORPHA:477673	Postnatal Microcephaly-Infantile Hypotonia-Spastic Diplegia-Dysarthria-Intellectual Disability Syndrome	genetic,neurological	35.18	17.64	58.45	33.88	diagnostic	diagnostic
ORPHA:1434	Choroideremia-Hypopituitarism Syndrome	eye,genetic	35.16	23.93	38.57	29.94	informative	informative
ORPHA:595	Centronuclear Myopathy	genetic,neurological	35.13	18.51	39.98	22.85	informative	diagnostic
ORPHA:369840	Autosomal Recessive Limb-Girdle Muscular Dystrophy Type 2S	genetic,neurological	35.12	15.31	60.04	34.82	diagnostic	diagnostic
ORPHA:63442	Angel-Shaped Phalango-Epiphyseal Dysplasia	developmental,bone,genetic	35.11	15.98	70.3	36.47	informative	diagnostic
ORPHA:86812	Autosomal Recessive Limb-Girdle Muscular Dystrophy Type 2K	genetic,metabolism,neurological	35.08	14.5	58.89	32.32	diagnostic	diagnostic
ORPHA:85438	Enthesitis-Related Juvenile Idiopathic Arthritis	systemic and rheumatological,respiratory,eye,rheumatological of childhood	35.07	13.93	46.18	26.32	unspecific	diagnostic
ORPHA:99013	Spastic Paraplegia Type 7	genetic,metabolism,eye,neurological	35.04	18.66	64.25	36.74	diagnostic	diagnostic
ORPHA:276399	Familial Multinodular Goiter	genetic,neoplastic,endocrine	35.01	18.03	51.46	32.73	informative	informative
ORPHA:275543	L1 Syndrome	genetic,developmental,neurological	35	21.03	48.39	32.02	diagnostic	diagnostic
ORPHA:770	Rabies	infectious,neurological	34.97	21.34	60.45	38.65	diagnostic	diagnostic
ORPHA:34217	Naxos Disease	cardiac,skin,genetic	34.96	22.02	42.97	32.93	diagnostic	diagnostic
ORPHA:596	X-Linked Centronuclear Myopathy	genetic,developmental,eye,neurological	34.87	17.47	42.03	27.19	diagnostic	diagnostic
ORPHA:2679	Infantile Axonal Neuropathy	genetic,neurological	34.87	14.17	69.07	39.73	diagnostic	diagnostic
ORPHA:33577	Nodular Non-Suppurative Panniculitis	skin	34.87	19.34	43.08	25.95	diagnostic	diagnostic
ORPHA:178029	Central Diabetes Insipidus	endocrine	34.85	18.74	37.4	22.78	diagnostic	diagnostic
ORPHA:79230	Hemochromatosis Type 2	metabolism,hepatic,genetic	34.84	19.38	49.66	31.45	diagnostic	diagnostic
ORPHA:511	Maple Syrup Urine Disease	metabolism,genetic	34.83	22.93	31.94	26.21	diagnostic	diagnostic
ORPHA:306669	Hemiparkinsonism-Hemiatrophy Syndrome	genetic,neurological	34.79	21.65	44.06	29.67	diagnostic	diagnostic
ORPHA:26	Methylmalonic Acidemia With Homocystinuria	metabolism,genetic,haematological	34.78	16.05	61.03	36.06	informative	diagnostic
ORPHA:329284	Beta-Propeller Protein-Associated Neurodegeneration	genetic,neurological	34.77	16.37	48.35	27.3	diagnostic	diagnostic
ORPHA:54251	Corticosteroid-Sensitive Aseptic Abscess Syndrome	skin	34.76	16.62	38.43	20.54	diagnostic	diagnostic
ORPHA:1134	Isolated Arrhinia	otorhinolaryngological,developmental	34.7	16.53	35.03	27.6	informative	diagnostic
ORPHA:436252	Combined Immunodeficiency-Enteropathy Spectrum	immunological,abdominal surgical,developmental,genetic	34.7	24.2	48.06	36.67	diagnostic	diagnostic
ORPHA:85445	Aa Amyloidosis	systemic and rheumatological,cardiac,renal,neurological	34.68	22.9	46.88	29.65	diagnostic	diagnostic
ORPHA:417	Neonatal Severe Primary Hyperparathyroidism	genetic,developmental,bone,endocrine	34.66	19.68	46.18	27.49	informative	diagnostic
ORPHA:97240	Zebra Body Myopathy	genetic,neurological	34.65	17.86	71.25	50.1	diagnostic	diagnostic
ORPHA:2138	46,Xx Ovotesticular Disorder Of Sex Development	endocrine,developmental,gynaecological and obstetric,urogenital,infertility,genetic	34.63	12.72	37.26	19.26	diagnostic	diagnostic
ORPHA:178377	Osteosclerosis-Developmental Delay-Craniosynostosis Syndrome	developmental,bone,genetic	34.62	14.66	42.72	31.87	informative	diagnostic
ORPHA:439218	Kcnq2-Related Epileptic Encephalopathy	genetic,neurological	34.6	20.81	53.6	38.79	diagnostic	diagnostic
ORPHA:98375	Autoimmune Hemolytic Anemia	haematological	34.59	12.86	36.16	15.91	unspecific	unspecific
ORPHA:453521	Autosomal Recessive Cerebellar Ataxia Due To Cwf19L1 Deficiency	genetic,neurological	34.58	17.94	72.9	43.12	diagnostic	diagnostic
ORPHA:873	Desmoid Tumor	neoplastic	34.58	23.49	44.05	31.61	diagnostic	diagnostic
ORPHA:1946	Amelocerebrohypohidrotic Syndrome	odontological,skin,developmental,genetic	34.57	20.25	43.11	33.13	informative	diagnostic
ORPHA:673	Malaria	infectious	34.56	16.83	40.99	24.83	diagnostic	diagnostic
ORPHA:85435	Rheumatoid Factor-Positive Polyarticular Juvenile Idiopathic Arthritis	systemic and rheumatological,respiratory,rheumatological of childhood	34.56	14.68	39.88	20.59	unspecific	diagnostic
ORPHA:189439	Primary Pigmented Nodular Adrenocortical Disease	genetic,infertility,endocrine	34.54	18.8	43.68	19.95	diagnostic	diagnostic
ORPHA:411493	Pontocerebellar Hypoplasia Type 10	genetic,developmental,sucking/swallowing,neurological	34.53	20.66	53.42	37.12	informative	diagnostic
ORPHA:551	Merrf	genetic,metabolism,cardiac,sucking/swallowing,eye,neurological	34.51	18.25	38.47	26.71	diagnostic	diagnostic
ORPHA:1496	Corpus Callosum Agenesis-Neuronopathy Syndrome	genetic,developmental,neurological	34.5	19.85	43.08	26.89	informative	diagnostic
ORPHA:64753	Spinocerebellar Ataxia With Axonal Neuropathy Type 2	genetic,eye,neurological	34.5	16.1	44.51	26.47	diagnostic	diagnostic
ORPHA:1955	Spinocerebellar Ataxia Type 34	genetic,skin,neurological	34.45	22.64	38.17	26.77	diagnostic	diagnostic
ORPHA:137831	X-Linked Intellectual Disability-Cerebellar Hypoplasia Syndrome	genetic,developmental,neurological	34.42	19.27	56.46	33.75	informative	diagnostic
ORPHA:3267	Familial Lambdoid Synostosis	developmental,bone,genetic	34.42	21.7	36.62	28.73	diagnostic	diagnostic
ORPHA:309256	Metachromatic Leukodystrophy, Late Infantile Form	metabolism,neurological,sucking/swallowing,eye,genetic	34.42	12.54	65.66	29.98	informative	informative
ORPHA:2241	Megacystis-Microcolon-Intestinal Hypoperistalsis Syndrome	developmental,renal,genetic,gastroenterological	34.41	23.9	42.14	32.85	diagnostic	diagnostic
ORPHA:1020	Early-Onset Autosomal Dominant Alzheimer Disease	genetic,neurological	34.4	16.86	47.67	32.26	diagnostic	diagnostic
ORPHA:1437	Ring Chromosome 1 Syndrome	developmental,genetic	34.38	16.75	73	38.34	informative	diagnostic
ORPHA:1822	Dysplasia Epiphysealis Hemimelica	developmental,bone,genetic	34.37	14.85	46.32	30.45	informative	diagnostic
ORPHA:99829	Yellow Fever	infectious	34.36	16.77	61.56	31.15	diagnostic	diagnostic
ORPHA:178475	Wound Botulism	infectious,eye,neurological	34.34	10.1	43.37	14.33	unspecific	diagnostic
ORPHA:3105	Robinow-Like Syndrome		34.29	20.5	53.83	32.91	informative	diagnostic
ORPHA:2743	Ophthalmoplegia-Intellectual Disability-Lingua Scrotalis Syndrome	genetic,developmental,eye,neurological	34.27	19.42	42.27	29.43	informative	diagnostic
ORPHA:681	Hypokalemic Periodic Paralysis	genetic,neurological	34.25	17.29	36.49	22.94	unspecific	informative
ORPHA:53693	Gracile Syndrome	metabolism,sucking/swallowing,hepatic,genetic	34.2	24.44	44.72	35.98	diagnostic	diagnostic
ORPHA:399808	Male Infertility With Teratozoospermia Due To Single Gene Mutation	infertility,genetic	34.17	13.11	35.3	16.54	suggestive	suggestive
ORPHA:99852	Ravine Syndrome	genetic,neurological	34.09	23.46	46.34	32.03	diagnostic	diagnostic
ORPHA:1568	X-Linked Intellectual Disability-Dandy-Walker Malformation-Basal Ganglia Disease-Seizures Syndrome	genetic,developmental,eye,neurological	34.05	20.43	46.97	31.92	informative	diagnostic
ORPHA:93315	Spondylometaphyseal Dysplasia, 'Corner Fracture' Type	developmental,bone,genetic	34.05	14.59	50.29	26.98	diagnostic	diagnostic
ORPHA:276198	Spinocerebellar Ataxia Type 36	genetic,neurological	34.03	15.98	49.58	32.33	diagnostic	diagnostic
ORPHA:88621	Ichthyosis-Prematurity Syndrome	skin,genetic	34.01	19.64	26.6	17.06	suggestive	suggestive
ORPHA:2632	Langer Mesomelic Dysplasia	developmental,bone,genetic	33.98	15.72	65.07	38.36	informative	informative
ORPHA:93111	Renal Cysts And Diabetes Syndrome	genetic,developmental,renal,endocrine	33.93	21.09	48.84	51.65	diagnostic	diagnostic
ORPHA:2027	Gingival Fibromatosis-Progressive Deafness Syndrome	odontological,otorhinolaryngological,developmental,genetic	33.92	12.37	28.15	17.35	suggestive	suggestive
ORPHA:93930	Bladder Exstrophy	abdominal surgical,renal,developmental,urogenital,genetic	33.89	19.1	47.16	27.43	diagnostic	diagnostic
ORPHA:2619	Brachydactylous Dwarfism, Mseleni Type	developmental,bone,genetic	33.88	16.17	35.9	21.1	diagnostic	diagnostic
ORPHA:75392	Ehlers-Danlos Syndrome, Periodontitis Type	skin,systemic and rheumatological,odontological,developmental,genetic	33.85	17.83	48.61	34.17	informative	diagnostic
ORPHA:466794	Acute Infantile Liver Failure-Cerebellar Ataxia-Peripheral Sensory Motor Neuropathy Syndrome	genetic,hepatic,neurological	33.83	18.85	61.93	41.26	diagnostic	diagnostic
ORPHA:309263	Metachromatic Leukodystrophy, Juvenile Form	metabolism,neurological,sucking/swallowing,eye,genetic	33.81	13.16	65.28	29.05	informative	informative
ORPHA:1802	Ghosal Hematodiaphyseal Dysplasia	developmental,bone,genetic	33.76	16.48	43.15	26.91	diagnostic	diagnostic
ORPHA:2305	Isotretinoin Syndrome	teratologic,developmental,surgical maxillo-facial,otorhinolaryngological,sucking/swallowing,intoxications	33.75	17.96	48.81	57.31	informative	diagnostic
ORPHA:98870	Congenital Dyserythropoietic Anemia Type Iii	genetic,haematological	33.75	20.72	33.16	23.75	diagnostic	diagnostic
ORPHA:1381	Cataract-Intellectual Disability-Anal Atresia-Urinary Defects Syndrome	abdominal surgical,developmental,neurological,eye,genetic	33.74	18.09	44.41	51.18	informative	diagnostic
ORPHA:157946	Huntington Disease-Like 3	genetic,neurological	33.71	16.67	58.89	36.86	diagnostic	diagnostic
ORPHA:2410	Hypergonadotropic Hypogonadism-Cataract Syndrome	genetic,infertility,eye,endocrine	33.71	20.13	53.21	28.08	informative	informative
ORPHA:44890	Gastrointestinal Stromal Tumor	neoplastic,genetic,gastroenterological	33.68	20.31	36.11	18.56	diagnostic	diagnostic
ORPHA:1433	Choroidal Atrophy-Alopecia Syndrome	skin,developmental,eye,genetic	33.65	18.88	45.31	29.71	informative	diagnostic
ORPHA:71526	Obesity Due To Pro-Opiomelanocortin Deficiency	genetic,endocrine	33.64	17.45	41.44	25.71	unspecific	informative
ORPHA:71528	Obesity Due To Prohormone Convertase I Deficiency	genetic,infertility,gynaecological and obstetric,endocrine	33.64	17.45	41.44	25.71	unspecific	informative
ORPHA:216	Neuronal Ceroid Lipofuscinosis	genetic,metabolism,sucking/swallowing,neurological	33.62	14.4	41.31	25.4	informative	diagnostic
ORPHA:171719	Cutis Laxa-Marfanoid Syndrome	systemic and rheumatological,developmental,genetic	33.62	20.56	46.2	31.37	informative	diagnostic
ORPHA:98933	Multiple System Atrophy, Parkinsonian Type	neurological	33.61	14.72	59.25	29.13	informative	informative
ORPHA:2213	Hypertelorism-Microtia-Facial Clefting Syndrome	developmental,surgical maxillo-facial,neurological,otorhinolaryngological,genetic	33.57	19.3	76.34	48.72	informative	diagnostic
ORPHA:1175	X-Linked Progressive Cerebellar Ataxia	genetic,neurological	33.55	13.54	63.47	36.81	diagnostic	diagnostic
ORPHA:404	Familial Hyperaldosteronism Type Ii	genetic,neoplastic,endocrine	33.54	6.27	34.38	12.65	unspecific	unspecific
ORPHA:267	Autosomal Recessive Limb-Girdle Muscular Dystrophy Type 2A	genetic,neurological	33.44	16.86	66.4	32.96	informative	diagnostic
ORPHA:1355	Congenital Heart Defect-Round Face-Developmental Delay Syndrome	genetic,developmental,neurological	33.42	19.67	46.91	28.96	diagnostic	diagnostic
ORPHA:380	Greig Cephalopolysyndactyly Syndrome	developmental,bone,genetic	33.4	16.56	69.74	37.12	informative	diagnostic
ORPHA:85414	Systemic-Onset Juvenile Idiopathic Arthritis	systemic and rheumatological,respiratory,rheumatological of childhood	33.37	14.07	43.05	18.77	informative	diagnostic
ORPHA:98760	Spinocerebellar Ataxia Type 8	genetic,neurological	33.36	16.91	49.73	29.21	diagnostic	diagnostic
ORPHA:220402	Limited Cutaneous Systemic Sclerosis	skin,renal,systemic and rheumatological,cardiac,rheumatological of childhood,respiratory	33.35	14.36	46.19	23.37	unspecific	unspecific
ORPHA:54028	Plummer-Vinson Syndrome	haematological,gastroenterological	33.32	17.76	49.83	32.99	unspecific	diagnostic
ORPHA:250977	Aica-Ribosiduria	metabolism,developmental,neurological,eye,genetic	33.31	19.43	52.46	60.79	informative	diagnostic
ORPHA:254875	Mitochondrial Dna Depletion Syndrome, Myopathic Form	genetic,metabolism,neurological	33.24	15.15	65.68	44.34	diagnostic	diagnostic
ORPHA:85273	X-Linked Intellectual Disability, Abidi Type	genetic,developmental,neurological	33.23	16.09	49.62	32.84	informative	unspecific
ORPHA:3000	Familial Male-Limited Precocious Puberty	genetic,endocrine	33.13	19.91	34.45	21.98	informative	informative
ORPHA:1794	Oculomaxillofacial Dysostosis	surgical maxillo-facial,developmental,bone,genetic	33.12	15.86	55.85	63.3	informative	diagnostic
ORPHA:99014	X-Linked Charcot-Marie-Tooth Disease Type 5	genetic,metabolism,developmental,otorhinolaryngological,eye,neurological	33.12	14.19	46.22	22.14	diagnostic	diagnostic
ORPHA:2722	Odonto-Onycho Dysplasia-Alopecia Syndrome	odontological,skin,developmental,genetic	33.08	12.51	41.75	23.28	informative	diagnostic
ORPHA:168624	Familial Scaphocephaly Syndrome, Mcgillivray Type	developmental,bone,genetic	33.05	13.8	43.39	27.39	informative	diagnostic
ORPHA:1321	Camptodactyly-Fibrous Tissue Hyperplasia-Skeletal Dysplasia Syndrome	genetic,developmental,bone,neurological	33.05	16.98	52.04	27.68	informative	diagnostic
ORPHA:1877	Muscular Dystrophy-White Matter Spongiosis Syndrome	genetic,neurological	33.02	17.33	47.48	30.38	diagnostic	diagnostic
ORPHA:1473	Uveal Coloboma-Cleft Lip And Palate-Intellectual Disability	genetic,developmental,surgical maxillo-facial,otorhinolaryngological,eye,neurological	32.99	16.72	50.65	35.2	informative	diagnostic
ORPHA:90646	Deafness-Hypogonadism Syndrome	endocrine,developmental,infertility,otorhinolaryngological,genetic	32.99	20.99	53.4	42.61	diagnostic	diagnostic
ORPHA:79087	Acquired Partial Lipodystrophy	skin,developmental,endocrine	32.97	22.88	39.81	31.18	diagnostic	diagnostic
ORPHA:2875	Phakomatosis Pigmentovascularis	skin,developmental,eye,genetic	32.96	23.54	51	35.89	diagnostic	diagnostic
ORPHA:23	Argininosuccinic Aciduria	metabolism,genetic	32.95	21.51	35.62	25.77	diagnostic	diagnostic
ORPHA:1069	Aniridia-Absent Patella Syndrome	developmental,eye,genetic	32.94	20.19	44.27	33.33	informative	diagnostic
ORPHA:163596	Hb Bart'S Hydrops Fetalis	genetic,haematological	32.92	18.56	37.69	24.88	diagnostic	diagnostic
ORPHA:54	X-Linked Recessive Ocular Albinism	metabolism,eye,genetic	32.91	8.94	36.85	13.43	unspecific	unspecific
ORPHA:526	Liddle Syndrome	genetic,renal,circulatory	32.91	17.15	37	22.99	informative	diagnostic
ORPHA:320380	Autosomal Recessive Spastic Paraplegia Type 54	genetic,neurological	32.88	17.77	61.84	33.96	diagnostic	diagnostic
ORPHA:535	Rare Cutaneous Lupus Erythematosus	skin	32.87	23.76	45.57	32.43	diagnostic	diagnostic
ORPHA:369873	Obesity Due To Sim1 Deficiency	genetic,endocrine	32.87	17.02	38.65	29.48	unspecific	diagnostic
ORPHA:140989	Primary Angiitis Of The Central Nervous System	systemic and rheumatological,circulatory,genetic,neurological	32.83	15.88	44.04	29.38	diagnostic	diagnostic
ORPHA:481	Kennedy Disease	genetic,infertility,neurological	32.82	23.81	36.4	29.92	diagnostic	diagnostic
ORPHA:98798	Isochromosomy Yq	developmental,genetic	32.8	10.11	28.03	11.06	suggestive	unspecific
ORPHA:1399	Richards-Rundle Syndrome	otorhinolaryngological,genetic,developmental,neurological	32.77	20.67	43.17	29.46	diagnostic	diagnostic
ORPHA:229	Familial Aortic Dissection	genetic,circulatory,surgical thoracic	32.73	15.93	43.33	26.44	informative	informative
ORPHA:337	Fibrodysplasia Ossificans Progressiva	skin,developmental,bone,genetic	32.72	21.65	65.24	43.33	informative	diagnostic
ORPHA:254343	Autosomal Recessive Spastic Ataxia-Optic Atrophy-Dysarthria Syndrome	genetic,metabolism,neurological	32.72	14.78	56.42	36.13	unspecific	diagnostic
ORPHA:90037	Drug-Induced Autoimmune Hemolytic Anemia	haematological	32.72	10.6	31.86	12.47	unspecific	unspecific
ORPHA:820	Sneddon Syndrome	skin,systemic and rheumatological,circulatory,neurological,genetic	32.7	18.03	54.57	34.5	diagnostic	diagnostic
ORPHA:2414	Congenital Pulmonary Lymphangiectasia	genetic,developmental,respiratory,circulatory	32.67	22.94	41.93	31	diagnostic	diagnostic
ORPHA:3312	Thalidomide Embryopathy	intoxications,developmental,bone,teratologic	32.67	17.4	55.02	33.94	informative	diagnostic
ORPHA:230839	Ehlers-Danlos Syndrome Due To Tenascin-X Deficiency	skin,abdominal surgical,systemic and rheumatological,odontological,developmental,surgical thoracic,genetic	32.66	19.31	43	27.68	diagnostic	diagnostic
ORPHA:90035	Paroxysmal Cold Hemoglobinuria	haematological	32.66	17.46	40.84	26.81	informative	diagnostic
ORPHA:2222	Hypertrichosis Lanuginosa Congenita	skin,developmental,genetic	32.65	12.45	28.08	15.68	unspecific	suggestive
ORPHA:263665	Nk-Cell Enteropathy	gastroenterological	32.63	18.38	36.23	23.23	diagnostic	informative
ORPHA:137608	Segmental Outgrowth-Lipomatosis-Arteriovenous Malformation-Epidermal Nevus Syndrome	skin,circulatory,developmental,neoplastic,genetic	32.61	16.88	55.85	35.32	diagnostic	diagnostic
ORPHA:50811	Lipodystrophy-Intellectual Disability-Deafness Syndrome	skin,endocrine,developmental,otorhinolaryngological,bone,genetic	32.59	22.49	52.2	33.55	informative	diagnostic
ORPHA:101111	Spinocerebellar Ataxia Type 25	genetic,neurological	32.55	16.32	65.94	39.6	informative	diagnostic
ORPHA:1021	Amaurosis-Hypertrichosis Syndrome	skin,eye,genetic	32.54	16.8	42.44	27.75	informative	diagnostic
ORPHA:250994	1Q21.1 Microduplication Syndrome	developmental,genetic	32.52	19.05	50.77	55.29	informative	diagnostic
ORPHA:227982	Autoimmune Polyendocrinopathy Type 3	endocrine	32.51	18.22	47.86	27.53	diagnostic	diagnostic
ORPHA:1006	Alopecia Antibody Deficiency	skin,genetic,immunological	32.44	13.7	42.45	26.12	suggestive	diagnostic
ORPHA:2209	Maternal Phenylketonuria	teratologic,metabolism,developmental,surgical maxillo-facial,otorhinolaryngological,sucking/swallowing,genetic	32.44	19.64	51.22	33.9	diagnostic	diagnostic
ORPHA:3437	Vogt-Koyanagi-Harada Disease	eye,neurological	32.44	16.69	55.13	37.53	diagnostic	diagnostic
ORPHA:28378	Tyrosinemia Type 2	skin,metabolism,eye,genetic	32.4	18.15	38.64	26.06	diagnostic	diagnostic
ORPHA:99819	Familial Gestational Hyperthyroidism	renal,endocrine,circulatory,gynaecological and obstetric,genetic	32.34	17.29	35.46	25.26	informative	diagnostic
ORPHA:1008	Alopecia-Epilepsy-Pyorrhea-Intellectual Disability Syndrome	genetic,skin,neurological	32.32	16.72	48.42	33.16	informative	diagnostic
ORPHA:100080	Neuroendocrine Tumor Of The Colon	neoplastic,endocrine,gastroenterological	32.32	14.24	40.08	17.2	unspecific	informative
ORPHA:424	Familial Hyperthyroidism Due To Mutations In Tsh Receptor	genetic,circulatory,renal,endocrine	32.29	16.54	35.93	25.37	unspecific	diagnostic
ORPHA:1373	Cataract-Aberrant Oral Frenula-Growth Delay Syndrome	developmental,eye,genetic	32.27	19.78	38.67	24.15	informative	diagnostic
ORPHA:454840	Nthl1-Related Attenuated Familial Adenomatous Polyposis	neoplastic,genetic,gastroenterological	32.25	13.06	42.34	20.95	informative	diagnostic
ORPHA:75234	Cholesteryl Ester Storage Disease	hepatic,endocrine,metabolism,sucking/swallowing,genetic	32.24	14.48	32.93	16.29	unspecific	unspecific
ORPHA:3087	Retinohepatoendocrinologic Syndrome	genetic,endocrine	32.23	22.03	38.84	30.36	diagnostic	diagnostic
ORPHA:79264	Juvenile Neuronal Ceroid Lipofuscinosis	genetic,metabolism,eye,neurological	32.21	15.71	42.58	25.68	diagnostic	diagnostic
ORPHA:1375	Cataract-Hypertrichosis-Intellectual Disability Syndrome	skin,developmental,neurological,eye,genetic	32.2	14.49	44.14	54.43	informative	diagnostic
ORPHA:85327	X-Linked Intellectual Disability-Acromegaly-Hyperactivity Syndrome	genetic,neurological	32.2	21.87	38.74	28.82	diagnostic	diagnostic
ORPHA:166277	Wormian Bone-Multiple Fractures-Dentinogenesis Imperfecta-Skeletal Dysplasia	odontological,developmental,bone,genetic	32.19	20.5	47.2	29.3	informative	diagnostic
ORPHA:67044	Thrombocytopenia With Congenital Dyserythropoietic Anemia	genetic,haematological	32.18	22.7	27.04	22.67	diagnostic	diagnostic
ORPHA:253	Spondyloepiphyseal Dysplasia And Spondyloepimetaphyseal Dysplasia	developmental,bone,genetic	32.16	8.14	46.18	17.78	unspecific	unspecific
ORPHA:64741	Pulmonary Blastoma	neoplastic,respiratory	32.16	14.8	38.89	27.26	unspecific	diagnostic
ORPHA:1525	Cranio-Osteoarthropathy	developmental,bone,genetic	32.14	18.93	43.83	29.44	diagnostic	diagnostic
ORPHA:79084	Familial Partial Lipodystrophy, Köbberling Type	genetic,skin,endocrine	32.1	12.66	43.04	17.06	unspecific	unspecific
ORPHA:2513	Microcephaly-Albinism-Digital Anomalies Syndrome	developmental,genetic	32.09	13.53	71.61	35.6	suggestive	unspecific
ORPHA:2491	Müllerian Duct Anomalies-Limb Anomalies Syndrome	urogenital,developmental,gynaecological and obstetric,genetic	32.04	18.62	60.38	33.68	diagnostic	diagnostic
ORPHA:100093	Carcinoid Syndrome	neoplastic,endocrine	32	15.34	41.02	18.77	unspecific	diagnostic
ORPHA:364	Glycogen Storage Disease Due To Glucose-6-Phosphatase Deficiency	renal,metabolism,hepatic,genetic	31.99	21.09	43.45	34.38	diagnostic	diagnostic
ORPHA:3456	Wildervanck Syndrome	developmental,bone,genetic	31.98	15.89	44.05	52.35	diagnostic	diagnostic
ORPHA:724	Idiopathic Acute Eosinophilic Pneumonia	respiratory	31.98	14.03	31.83	22.62	unspecific	informative
ORPHA:411602	Hereditary Late-Onset Parkinson Disease	genetic,neurological	31.96	20.01	49.16	29.22	diagnostic	diagnostic
ORPHA:506	Leigh Syndrome	metabolism,neurological,sucking/swallowing,eye,genetic	31.94	14.39	42.56	26.02	informative	diagnostic
ORPHA:98797	Isochromosomy Yp	developmental,genetic	31.94	9.52	26.89	9.9	suggestive	unspecific
ORPHA:79301	Congenital Bile Acid Synthesis Defect Type 1	metabolism,hepatic,genetic	31.92	12.85	44.28	18.93	diagnostic	diagnostic
ORPHA:329478	Adult-Onset Distal Myopathy Due To Vcp Mutation	genetic,neurological	31.89	13.46	62.97	36.8	diagnostic	diagnostic
ORPHA:401768	Proximal Myopathy With Extrapyramidal Signs	genetic,neurological	31.86	17.23	43.67	27.79	diagnostic	diagnostic
ORPHA:1643	Xp22.3 Microdeletion Syndrome	developmental,genetic	31.85	16.1	42	29.41	diagnostic	diagnostic
ORPHA:3319	Congenital Amegakaryocytic Thrombocytopenia	genetic,haematological	31.85	22.08	30.61	34.94	diagnostic	diagnostic
ORPHA:221091	Trigeminal Neuralgia	neurological	31.84	17.79	45.51	51.9	diagnostic	diagnostic
ORPHA:70594	Dopa-Responsive Dystonia Due To Sepiapterin Reductase Deficiency	genetic,metabolism,neurological	31.83	16.61	48.6	27.82	diagnostic	diagnostic
ORPHA:131	Budd-Chiari Syndrome	hepatic	31.78	14.39	41.86	21.24	diagnostic	diagnostic
ORPHA:650	Lcat Deficiency	renal,endocrine,metabolism,eye,genetic	31.77	18.16	34.88	21.96	diagnostic	diagnostic
ORPHA:939	3-Hydroxyisobutyric Aciduria	metabolism,genetic	31.72	20.29	44.54	50.34	informative	diagnostic
ORPHA:85447	Attrv30M Amyloidosis	systemic and rheumatological,genetic,neurological	31.72	22.12	43.69	32.29	diagnostic	diagnostic
ORPHA:1551	Familial Benign Copper Deficiency	metabolism,genetic	31.68	17.17	39.79	46.84	informative	diagnostic
ORPHA:1681	Diprosopus	developmental	31.65	20.02	40.03	26.58	informative	diagnostic
ORPHA:93356	Spondyloepimetaphyseal Dysplasia, Missouri Type	developmental,bone,genetic	31.64	10.85	43.43	18.16	unspecific	diagnostic
ORPHA:107	Bor Syndrome	renal,developmental,surgical maxillo-facial,otorhinolaryngological,genetic	31.63	16.27	49.95	29.8	diagnostic	diagnostic
ORPHA:747	Autoimmune Pulmonary Alveolar Proteinosis	respiratory	31.62	20.16	38.14	30.32	diagnostic	diagnostic
ORPHA:431329	Autosomal Recessive Spastic Paraplegia Type 57	genetic,eye,neurological	31.62	14.55	54.17	30.25	diagnostic	diagnostic
ORPHA:96	Ataxia With Vitamin E Deficiency	genetic,metabolism,eye,neurological	31.61	14.54	43.88	21.03	diagnostic	diagnostic
ORPHA:101	Dentatorubral Pallidoluysian Atrophy	genetic,neurological	31.6	15.23	45.72	32.16	diagnostic	diagnostic
ORPHA:459056	Autosomal Recessive Spastic Paraplegia Type 75	genetic,neurological	31.6	15.85	53.17	32.82	informative	diagnostic
ORPHA:3327	Thyrocerebrorenal Syndrome	developmental,renal,genetic	31.58	22.91	32.76	23.95	unspecific	diagnostic
ORPHA:3038	Delayed Speech-Facial Asymmetry-Strabismus-Ear Lobe Creases Syndrome	genetic,developmental,eye,neurological	31.56	16.37	49.43	29.9	informative	diagnostic
ORPHA:3344	Weismann-Netter Syndrome	developmental,bone,genetic	31.51	13.51	45.85	27.66	diagnostic	diagnostic
ORPHA:2400	Peripheral Motor Neuropathy-Dysautonomia Syndrome	genetic,neurological	31.5	23.52	40.86	30.1	suggestive	diagnostic
ORPHA:34527	Familial Primary Hypomagnesemia With Normocalciuria And Normocalcemia	metabolism,renal,genetic	31.49	15.67	38.25	30.66	unspecific	diagnostic
ORPHA:79455	Cutaneous Mastocytoma	skin,neoplastic,haematological	31.47	9.36	31.84	14.57	suggestive	unspecific
ORPHA:206549	Autosomal Recessive Limb-Girdle Muscular Dystrophy Type 2L	genetic,neurological	31.45	13.8	70.07	33.97	diagnostic	diagnostic
ORPHA:73273	Growth Delay Due To Insulin-Like Growth Factor I Resistance	genetic,endocrine	31.45	15.68	59.28	31.6	informative	diagnostic
ORPHA:2487	Lower Limb Malformation-Hypospadias Syndrome	urogenital,developmental,genetic	31.41	15.11	51.4	39.04	informative	diagnostic
ORPHA:3074	Intellectual Disability-Short Stature-Hypertelorism Syndrome	genetic,developmental,neurological	31.38	13.02	46.85	25.98	informative	unspecific
ORPHA:352596	Progressive Myoclonic Epilepsy With Dystonia	genetic,neurological	31.36	15.11	63.54	43.94	diagnostic	diagnostic
ORPHA:63446	Acrocapitofemoral Dysplasia	developmental,bone,genetic	31.33	12.36	62.31	34.02	diagnostic	diagnostic
ORPHA:3034	Delayed Membranous Cranial Ossification	developmental,bone,genetic	31.32	15.9	35.43	25.36	informative	diagnostic
ORPHA:2485	Melorheostosis	developmental,bone,genetic	31.31	19.32	46.49	33.02	diagnostic	diagnostic
ORPHA:2239	Familial Isolated Hypoparathyroidism Due To Agenesis Of Parathyroid Gland	genetic,eye,endocrine	31.31	17.39	34.72	23.21	diagnostic	informative
ORPHA:957	Acropectorovertebral Dysplasia	developmental,respiratory,bone,genetic	31.25	17.55	78.06	42.7	informative	diagnostic
ORPHA:3104	Robin Sequence-Oligodactyly Syndrome	otorhinolaryngological,developmental,genetic,surgical maxillo-facial	31.21	12.72	52.73	30.58	informative	diagnostic
ORPHA:276280	Hemihyperplasia-Multiple Lipomatosis Syndrome	genetic,skin,developmental,neoplastic,surgical maxillo-facial,otorhinolaryngological,circulatory	31.2	17.19	41.03	47.91	informative	diagnostic
ORPHA:1261	Bonnemann-Meinecke-Reich Syndrome	genetic,developmental,neurological	31.19	19.52	52.54	32.83	diagnostic	diagnostic
ORPHA:79665	Gardner Syndrome	skin,developmental,neoplastic,gastroenterological,eye,genetic	31.19	20.02	50.72	30.52	diagnostic	diagnostic
ORPHA:3316	Thomas Syndrome	cardiac malformation,renal,developmental,surgical maxillo-facial,otorhinolaryngological,genetic	31.17	24.19	44.6	26.35	informative	diagnostic
ORPHA:1059	Blue Rubber Bleb Nevus	skin,circulatory,developmental,neoplastic,genetic	31.16	18.78	43.66	28.91	diagnostic	diagnostic
ORPHA:429	Hypochondroplasia	developmental,bone,genetic	31.13	14.11	55.2	27.62	diagnostic	diagnostic
ORPHA:100082	Neuroendocrine Tumor Of Anal Canal	neoplastic,endocrine,gastroenterological	31.1	14.16	40.43	19.12	unspecific	informative
ORPHA:3449	Weill-Marchesani Syndrome	bone,developmental,eye,genetic	31.09	20.29	48.77	30.1	informative	diagnostic
ORPHA:2847	Pericardial And Diaphragmatic Defect	abdominal surgical,developmental,genetic	31.04	20.12	37.02	28.7	diagnostic	diagnostic
ORPHA:75497	X-Linked Ehlers-Danlos Syndrome	systemic and rheumatological,skin,developmental,genetic	31.04	14.98	44.69	21.85	informative	diagnostic
ORPHA:52416	Mantle Cell Lymphoma	neoplastic,haematological	31.04	10.56	26.96	13.44	unspecific	unspecific
ORPHA:28	Vitamin B12-Responsive Methylmalonic Acidemia	metabolism,renal,genetic	31.03	11.58	38.67	18.31	unspecific	unspecific
ORPHA:247691	Retinal Vasculopathy With Cerebral Leukoencephalopathy And Systemic Manifestations	renal,systemic and rheumatological,neurological,eye,genetic	31.02	18.57	46.18	30.72	diagnostic	diagnostic
ORPHA:94125	Recessive Mitochondrial Ataxia Syndrome	genetic,metabolism,neurological	31.02	18.07	48.22	33.68	informative	diagnostic
ORPHA:157835	Paroxysmal Hemicrania	neurological	31	17.22	42.54	43.97	informative	diagnostic
ORPHA:2228	Hypodontia-Dysplasia Of Nails Syndrome	odontological,skin,developmental,genetic	30.99	13.95	38.36	26.49	unspecific	diagnostic
ORPHA:722	Hypoplasminogenemia	systemic and rheumatological,genetic	30.98	17.29	43.01	47.06	unspecific	diagnostic
ORPHA:3307	Tetrasomy 18P	developmental,genetic	30.97	17.53	46.8	24.72	informative	diagnostic
ORPHA:2237	Hypoparathyroidism-Sensorineural Deafness-Renal Disease Syndrome	renal,endocrine,developmental,otorhinolaryngological,genetic	30.96	18.8	49.71	35.35	diagnostic	diagnostic
ORPHA:276183	Spinocerebellar Ataxia Type 32	genetic,neurological	30.96	14.29	24.39	14.57	suggestive	suggestive
ORPHA:3093	Congenital Aortic Valve Stenosis	cardiac malformation,developmental,circulatory	30.95	23.12	33.23	26.81	diagnostic	diagnostic
ORPHA:2926	Digital Extensor Muscle Aplasia-Polyneuropathy	genetic,neurological	30.94	19.77	50.02	29.33	diagnostic	diagnostic
ORPHA:263494	Dpm3-Cdg	genetic,cardiac,metabolism,neurological	30.93	15.57	54.74	34.11	diagnostic	diagnostic
ORPHA:53721	Spinal Arteriovenous Metameric Syndrome	circulatory,skin,developmental,neurological	30.93	18.61	57.09	44.22	diagnostic	diagnostic
ORPHA:611	Inclusion Body Myositis	systemic and rheumatological,neurological	30.91	13.72	37.71	23.54	unspecific	informative
ORPHA:99828	Dengue Fever	infectious	30.9	12.78	43.12	20.16	unspecific	diagnostic
ORPHA:369939	Severe Motor And Intellectual Disabilities-Sensorineural Deafness-Dystonia Syndrome	otorhinolaryngological,genetic,developmental,neurological	30.89	16.64	50.07	36.42	diagnostic	diagnostic
ORPHA:248	Autosomal Recessive Hypohidrotic Ectodermal Dysplasia	skin,odontological,developmental,eye,genetic	30.87	9.16	28	16.53	unspecific	diagnostic
ORPHA:98768	Spinocerebellar Ataxia Type 13	genetic,neurological	30.87	14.89	49.93	28.65	diagnostic	diagnostic
ORPHA:223	Nephrogenic Diabetes Insipidus	renal,genetic	30.85	13.8	38.79	19.99	diagnostic	diagnostic
ORPHA:425	Apolipoprotein A-I Deficiency	genetic,metabolism,endocrine	30.84	16.14	32.99	21.39	unspecific	diagnostic
ORPHA:209951	Autosomal Recessive Spastic Paraplegia Type 18	genetic,neurological	30.82	18.52	79.06	47.25	informative	diagnostic
ORPHA:89937	Autosomal Dominant Hypophosphatemic Rickets	renal,endocrine,developmental,bone,genetic	30.81	18.99	36.97	23.82	informative	informative
ORPHA:1354	Heart Defects-Limb Shortening Syndrome	cardiac malformation,developmental,bone,genetic	30.79	18.6	50.95	32.03	diagnostic	diagnostic
ORPHA:753	46,Xy Disorder Of Sex Development Due To 5-Alpha-Reductase 2 Deficiency	endocrine,developmental,gynaecological and obstetric,urogenital,infertility,genetic	30.75	10.13	32.46	14.75	informative	informative
ORPHA:1117	Aplasia Cutis-Myopia Syndrome	skin,developmental,eye,genetic	30.75	15.13	34.3	25.91	unspecific	diagnostic
ORPHA:1836	Mesomelic Dysplasia, Kantaputra Type	developmental,bone,genetic	30.75	13.68	69.69	40.29	diagnostic	diagnostic
ORPHA:95484	Aneurysm Or Dilatation Of Ascending Aorta	cardiac malformation,developmental,circulatory	30.71	14.73	49.06	28.99	diagnostic	informative
ORPHA:1522	Craniometaphyseal Dysplasia	developmental,bone,genetic	30.7	13.4	45.22	26.03	informative	diagnostic
ORPHA:439167	Placental Insufficiency	gynaecological and obstetric	30.7	21.99	35.86	28.45	diagnostic	diagnostic
ORPHA:602	Gne Myopathy	genetic,metabolism,neurological,haematological	30.69	11.84	65.95	36.27	unspecific	diagnostic
ORPHA:97290	Familial Papillary Thyroid Carcinoma With Renal Papillary Neoplasia	genetic,renal,neoplastic,endocrine	30.64	17.7	36.52	22.24	suggestive	diagnostic
ORPHA:1423	Lethal Recessive Chondrodysplasia	developmental,bone,genetic	30.58	12.63	62.99	37.47	informative	diagnostic
ORPHA:314603	Autosomal Recessive Spastic Ataxia With Leukoencephalopathy	genetic,metabolism,neurological	30.57	13.13	51.93	27.02	informative	diagnostic
ORPHA:436182	Microcephalic Primordial Dwarfism-Insulin Resistance Syndrome	genetic,gynaecological and obstetric,endocrine	30.53	15.7	50.38	35.72	informative	diagnostic
ORPHA:401820	Autosomal Recessive Spastic Paraplegia Type 67	genetic,metabolism,neurological	30.52	12.87	47.77	23.97	diagnostic	diagnostic
ORPHA:424107	Congenital Myopathy With Myasthenic-Like Onset	genetic,neurological	30.51	15.32	60.63	32.96	informative	diagnostic
ORPHA:97244	Rigid Spine Syndrome	genetic,neurological	30.51	15.88	56.32	34.29	informative	diagnostic
ORPHA:2045	Flotch Syndrome	skin,genetic	30.43	14.35	36.15	21.74	unspecific	unspecific
ORPHA:247234	Sporadic Adult-Onset Ataxia Of Unknown Etiology	neurological	30.42	13.3	47.61	30.43	diagnostic	diagnostic
ORPHA:221061	Familial Cerebral Cavernous Malformation	genetic,circulatory,developmental,neurological	30.39	21.61	42.63	29.34	diagnostic	diagnostic
ORPHA:93958	Oromandibular Dystonia	genetic,neurological	30.36	16.11	34.39	22.25	unspecific	diagnostic
ORPHA:166	Charcot-Marie-Tooth Disease/Hereditary Motor And Sensory Neuropathy	genetic,neurological	30.35	15.59	45.99	25.94	informative	diagnostic
ORPHA:664	Ornithine Transcarbamylase Deficiency	genetic,metabolism,neurological	30.28	20.2	33.87	23.7	unspecific	unspecific
ORPHA:98759	Spinocerebellar Ataxia Type 17	genetic,neurological	30.26	15.7	45.03	26.91	diagnostic	diagnostic
[truncated: 1,331 more rows]
