# Supplementary material for: Incremental data integration for tracking genotype-disease associations
Source: PLoS Comput Biol. 2020 Jan 27;16(1):e1007586. doi: 10.1371/journal.pcbi.1007586 (PMC7004389; doi:10.1371/journal.pcbi.1007586)
Supplement: S2 Table — Translation from HP to MP ontology terms computed by owlsim, v0.3.0. The score column indicates the produce of term overlap and information content for a match. The table displays a single best-matching MP term per HP term; multiple terms are given only in the case of equal scores among the best matches. (TSV) [file pcbi.1007586.s020.tsv]

term1	term2	score
HP:0002651	MP:0005508	1.097277
HP:0030744	MP:0010711	9.764995
HP:0002654	MP:0005508	1.097277
HP:0002655	MP:0005508	1.097277
HP:0030745	MP:0003279	5.063296
HP:0002661	MP:0000061	3.987076
HP:0002667	MP:0003602	4.408029
HP:0002672	MP:0002957	4.034045
HP:0002673	MP:0030789	6.433547
HP:0100742	MP:0014086	5.969417
HP:0100742	MP:0002947	5.969417
HP:0002676	MP:0011495	3.015272
HP:0002677	MP:0010941	9.984238
HP:0002679	MP:0005274	1.314566
HP:0002683	MP:0011495	2.783836
HP:0002684	MP:0011495	2.629178
HP:0002686	MP:0001725	1.368999
HP:0002688	MP:0030382	9.318622
HP:0002689	MP:0030382	10.354024
HP:0030752	MP:0013451	9.33694
HP:0030753	MP:0001725	1.368999
HP:0030755	MP:0002627	7.223256
HP:0003901	MP:0030855	8.707339
HP:0003905	MP:0030855	8.076373
HP:0030765	MP:0005279	3.987558
HP:0002837	MP:0002251	3.175442
HP:0030776	MP:0000137	3.604043
HP:0030784	MP:0014114	1.190397
HP:0030796	MP:0002078	3.339741
HP:0200048	MP:0001575	6.004956
HP:0002817	MP:0000572	1.294288
HP:0003199	MP:0002108	2.508956
HP:0004447	MP:0002643	6.094097
HP:0002826	MP:0004509	4.626037
HP:0031016	MP:0000133	4.647434
HP:0002719	MP:0002406	4.214816
HP:0002835	MP:0002296	10.616132
HP:0002723	MP:0008252	3.760242
HP:0002724	MP:0002406	3.566383
HP:0002726	MP:0002412	5.120137
HP:0002729	MP:0008102	6.417735
HP:0031021	MP:0004207	3.698452
HP:0002738	MP:0002246	8.606368
HP:0002747	MP:0000747	2.994621
HP:0002748	MP:0003116	8.701567
HP:0003986	MP:0010313	3.700676
HP:0003986	MP:0010079	3.700676
HP:0003989	MP:0005108	6.818037
HP:0031036	MP:0005416	3.596382
HP:0002846	MP:0004939	5.390398
HP:0002846	MP:0002144	5.390398
HP:0002848	MP:0002460	4.903022
HP:0001701	MP:0001857	9.150085
HP:0002795	MP:0001943	3.311656
HP:0002795	MP:0002327	3.311656
HP:0002795	MP:0002133	3.311656
HP:0031061	MP:0003281	1.822551
HP:0100702	MP:0009024	7.173196
HP:0200085	MP:0000745	4.38666
HP:0031074	MP:0013561	1.663076
HP:0002816	MP:0030800	4.183398
HP:0002818	MP:0000552	2.623264
HP:0001730	MP:0006325	3.432595
HP:0001730	MP:0001967	3.432595
HP:0031093	MP:0003344	3.041815
HP:0031093	MP:0006078	3.041815
HP:0010940	MP:0000103	9.90707
HP:0010941	MP:0000103	9.081481
HP:0031632	MP:0003991	3.225195
HP:0002833	MP:0003795	2.669081
HP:0010162	MP:0030788	3.880031
HP:0009899	MP:0030422	7.980437
HP:0002847	MP:0002459	4.277274
HP:0100733	MP:0000678	4.394289
HP:0010957	MP:0011801	8.42337
HP:0010960	MP:0001175	3.129659
HP:0002868	MP:0030852	7.77911
HP:0000625	MP:0001341	7.602471
HP:0000625	MP:0013395	7.602471
HP:0010971	MP:0002447	3.529771
HP:0002877	MP:0002321	8.995452
HP:0010977	MP:0008252	4.324278
HP:0000630	MP:0002792	5.9352
HP:0002884	MP:0010054	10.991055
HP:0002999	MP:0030860	9.353024
HP:0002997	MP:0005108	2.807681
HP:0002996	MP:0030863	3.840455
HP:0002992	MP:0000558	6.375791
HP:0002991	MP:0002187	7.052783
HP:0002990	MP:0005430	9.487291
HP:0002987	MP:0003807	3.033857
HP:0002986	MP:0004374	8.718567
HP:0002984	MP:0004356	8.251034
HP:0002983	MP:0008736	6.909106
HP:0002982	MP:0004358	8.419119
HP:0002981	MP:0003857	2.901723
HP:0002980	MP:0004371	8.714567
HP:0000641	MP:0001389	3.350349
HP:0000646	MP:0002001	4.747463
HP:0002979	MP:0004358	5.24461
HP:0002977	MP:0012092	2.075217
HP:0002974	MP:0011530	6.775966
HP:0002972	MP:0002444	4.59498
HP:0002971	MP:0002619	4.04456
HP:0002970	MP:0004358	4.567886
HP:0002813	MP:0002115	2.581213
HP:0002814	MP:0003856	1.418437
HP:0002815	MP:0030800	4.781026
HP:0002965	MP:0002444	4.59498
HP:0002963	MP:0002444	4.786438
HP:0002961	MP:0002460	5.393324
HP:0002960	MP:0002425	5.589437
HP:0002821	MP:0002932	2.335724
HP:0002825	MP:0004509	3.965175
HP:0002958	MP:0001790	2.085647
HP:0002828	MP:0005503	3.096752
HP:0002951	MP:0000866	5.53096
HP:0002951	MP:0000865	5.53096
HP:0000654	MP:0010748	4.672423
HP:0002949	MP:0004620	8.230034
HP:0002948	MP:0004609	6.957754
HP:0002841	MP:0002406	3.863581
HP:0002843	MP:0008037	4.921712
HP:0002938	MP:0000162	5.630516
HP:0002936	MP:0001516	2.125025
HP:0002849	MP:0008523	10.733047
HP:0002853	MP:0006387	4.626374
HP:0002928	MP:0006036	4.542193
HP:0002858	MP:0010311	9.527596
HP:0002922	MP:0001891	2.133014
HP:0002860	MP:0004207	7.957754
HP:0002862	MP:0003602	3.16799
HP:0002919	MP:0002893	9.18156
HP:0002918	MP:0010092	10.626132
HP:0002917	MP:0010093	9.479291
HP:0002916	MP:0004219	5.119463
HP:0002916	MP:0004218	5.119463
HP:0002914	MP:0011459	10.433487
HP:0002913	MP:0006034	9.625132
HP:0002912	MP:0030630	10.856525
HP:0002910	MP:0000609	4.765062
HP:0002871	MP:0001957	6.274274
HP:0002909	MP:0003311	6.525178
HP:0002908	MP:0005344	6.907459
HP:0002907	MP:0005161	7.245451
HP:0002905	MP:0001566	8.597597
HP:0002904	MP:0005344	7.438802
HP:0002902	MP:0005634	8.50275
HP:0002901	MP:0000195	7.818777
HP:0002888	MP:0010278	9.07643
HP:0011446	MP:0014114	1.406833
HP:0002893	MP:0004163	3.421618
HP:0410178	MP:0005568	3.753991
HP:0550005	MP:0006050	7.291403
HP:0550004	MP:0004207	3.53034
HP:0410189	MP:0002078	2.333494
HP:0000694	MP:0002818	8.427891
HP:0000639	MP:0004844	3.550396
HP:0003388	MP:0002106	1.228037
HP:0008772	MP:0003142	4.417058
HP:0008772	MP:0005579	4.417058
HP:0009898	MP:0030422	9.598294
HP:0012804	MP:0009825	10.844525
HP:0020064	MP:0002602	7.166793
HP:0025539	MP:0002458	5.46597
HP:0040148	MP:0000243	6.231842
HP:0045025	MP:0005287	6.057272
HP:0002898	MP:0002627	2.874212
HP:0002897	MP:0000678	4.150162
HP:0002896	MP:0010054	6.108077
HP:0002895	MP:0010288	3.428323
HP:0002894	MP:0009153	8.6776
HP:0002891	MP:0003570	7.266348
HP:0002890	MP:0000681	2.70246
HP:0002886	MP:0002050	6.112044
HP:0002885	MP:0006283	10.04717
HP:0002883	MP:0002320	10.524596
HP:0002882	MP:0001957	6.274274
HP:0002900	MP:0004119	8.129706
HP:0002900	MP:0005628	8.129706
HP:0002879	MP:0004687	4.12438
HP:0002879	MP:0000141	4.12438
HP:0002878	MP:0001953	5.040944
HP:0002876	MP:0005426	8.172324
HP:0002875	MP:0001954	4.02233
HP:0002872	MP:0001957	6.274274
HP:0002870	MP:0001957	4.078278
HP:0002869	MP:0030852	7.77911
HP:0002867	MP:0005354	6.781923
HP:0002866	MP:0030852	4.708409
HP:0002865	MP:0010288	3.428323
HP:0002864	MP:0002050	6.338416
HP:0002863	MP:0012431	2.599484
HP:0002861	MP:0010275	8.842525
HP:0002920	MP:0002664	9.910925
HP:0002859	MP:0002036	10.115559
HP:0002857	MP:0004358	4.567886
HP:0002925	MP:0000633	5.175473
HP:0002926	MP:0002876	6.168099
HP:0031120	MP:0010484	7.570503
HP:0002851	MP:0006387	4.433608
HP:0002850	MP:0001806	7.423119
HP:0031122	MP:0010484	7.949028
HP:0002933	MP:0000757	4.861491
HP:0002937	MP:0008832	8.124706
HP:0002842	MP:0002412	5.120137
HP:0002840	MP:0003865	10.526596
HP:0030545	MP:0002001	4.219967
HP:0002839	MP:0010386	5.430882
HP:0002942	MP:0000160	4.10688
HP:0002943	MP:0000161	3.491245
HP:0002836	MP:0013282	10.736047
HP:0002945	MP:0004682	10.306098
HP:0002834	MP:0030789	5.029099
HP:0002947	MP:0000160	3.65056
HP:0002832	MP:0003199	2.829423
HP:0002831	MP:0004509	3.78494
HP:0031132	MP:0005464	6.723548
HP:0031133	MP:0005464	6.46495
HP:0002829	MP:0002899	1.361707
HP:0002827	MP:0030796	4.353734
HP:0002823	MP:0000559	5.519608
HP:0002822	MP:0004627	10.483446
HP:0002959	MP:0002459	4.277274
HP:0002812	MP:0030790	8.139706
HP:0002810	MP:0000133	6.531577
HP:0031144	MP:0000598	3.021449
HP:0031145	MP:0000598	3.021449
HP:0002808	MP:0000160	5.054622
HP:0002973	MP:0000552	1.369498
HP:0002973	MP:0005108	1.369498
HP:0002805	MP:0001533	1.216134
HP:0002804	MP:0005503	2.933765
HP:0002803	MP:0005503	3.096752
HP:0100807	MP:0006296	6.244662
HP:0031151	MP:0020038	5.364828
HP:0031152	MP:0020038	4.406823
HP:0031162	MP:0003158	5.646948
HP:0031163	MP:0000559	5.268716
HP:0002927	MP:0011654	12.117559
HP:0002929	MP:0001116	1.382286
HP:0002955	MP:0002446	5.488069
HP:0002967	MP:0013945	3.460457
HP:0010525	MP:0014114	1.190397
HP:0030823	MP:0002698	7.087852
HP:0200040	MP:0001247	8.378552
HP:0200040	MP:0003414	8.378552
HP:0002797	MP:0004992	7.484973
HP:0002793	MP:0001957	4.20583
HP:0002792	MP:0001943	2.897699
HP:0002792	MP:0002327	2.897699
HP:0002792	MP:0002133	2.897699
HP:0002791	MP:0002321	9.524596
HP:0002790	MP:0001943	2.575733
HP:0002790	MP:0002327	2.575733
HP:0002790	MP:0002133	2.575733
HP:0002921	MP:0001891	3.12842
HP:0002789	MP:0005426	8.756062
HP:0002788	MP:0002251	3.722932
HP:0002787	MP:0002282	5.888657
HP:0002786	MP:0013753	7.398267
HP:0002783	MP:0001861	2.648856
HP:0002781	MP:0001943	2.897699
HP:0002781	MP:0002327	2.897699
HP:0002781	MP:0002133	2.897699
HP:0002780	MP:0002264	5.03532
HP:0002780	MP:0002267	5.03532
HP:0002779	MP:0013753	9.105559
HP:0002778	MP:0013753	5.284537
HP:0002778	MP:0002282	5.284537
HP:0002777	MP:0010883	9.18056
HP:0031165	MP:0002064	2.942288
HP:0002766	MP:0004704	10.18056
HP:0002764	MP:0004685	4.944272
HP:0002763	MP:0000163	5.268669
HP:0002762	MP:0010313	5.258856
HP:0002762	MP:0010079	5.258856
HP:0002761	MP:0008069	3.064907
HP:0002930	MP:0002876	5.654091
HP:0002932	MP:0020026	11.53799
HP:0002758	MP:0003560	7.467703
HP:0002757	MP:0000061	6.133964
HP:0002756	MP:0000061	5.695823
HP:0002754	MP:0005190	8.474291
HP:0002753	MP:0000135	7.826574
HP:0002752	MP:0010867	5.760931
HP:0002752	MP:0000130	5.760931
HP:0002751	MP:0000069	6.929641
HP:0002750	MP:0001533	1.337747
HP:0002749	MP:0009445	9.310204
HP:0002745	MP:0003751	10.04317
HP:0002744	MP:0005170	4.086324
HP:0002743	MP:0002406	3.566383
HP:0002742	MP:0002412	5.120137
HP:0002741	MP:0002412	5.120137
HP:0002740	MP:0002412	5.120137
HP:0002733	MP:0002339	5.582997
HP:0002732	MP:0008101	9.110559
HP:0002731	MP:0006043	4.661374
HP:0002730	MP:0008102	6.417735
HP:0030841	MP:0002899	1.361707
HP:0002725	MP:0002425	5.12365
HP:0002722	MP:0003302	4.809566
HP:0002721	MP:0001790	2.085647
HP:0002720	MP:0001807	7.875631
HP:0030848	MP:0006136	6.262516
HP:0002717	MP:0002909	6.196805
HP:0002716	MP:0008102	6.774276
HP:0002715	MP:0000685	1.969276
HP:0002714	MP:0003749	7.312546
HP:0002711	MP:0000762	5.171448
HP:0002710	MP:0003772	9.839747
HP:0002708	MP:0013550	2.884365
HP:0002707	MP:0003768	12.871525
HP:0002705	MP:0003758	6.384496
HP:0002703	MP:0011495	1.348273
HP:0002703	MP:0010031	1.348273
HP:0002700	MP:0010941	9.984238
HP:0002953	MP:0004626	9.727047
HP:0100803	MP:0000579	3.949693
HP:0030861	MP:0001891	2.607017
HP:0002923	MP:0002425	4.729523
HP:0100813	MP:0001146	3.650687
HP:0030871	MP:0002993	4.090794
HP:0100826	MP:0002013	6.205215
HP:0100836	MP:0010278	5.299674
HP:0100836	MP:0006283	5.299674
HP:0030895	MP:0003291	3.464416
HP:0030897	MP:0003291	3.163162
HP:0002699	MP:0010941	4.938826
HP:0002697	MP:0000109	7.675664
HP:0002695	MP:0000109	7.675664
HP:0002694	MP:0000062	4.203865
HP:0002691	MP:0011495	3.015272
HP:0002690	MP:0005274	1.251968
HP:0002687	MP:0002246	6.524421
HP:0002682	MP:0000441	10.113559
HP:0002681	MP:0005274	1.251968
HP:0002680	MP:0005274	1.19506
HP:0002678	MP:0011495	4.58796
HP:0002671	MP:0004208	9.084935
HP:0031211	MP:0000180	3.943761
HP:0002669	MP:0003789	9.629132
HP:0002668	MP:0002050	6.582201
HP:0002666	MP:0002050	9.353024
HP:0002665	MP:0012431	6.48312
HP:0002664	MP:0002006	3.624259
HP:0002663	MP:0003419	4.184572
HP:0001890	MP:0004828	6.175708
HP:0001890	MP:0004827	6.175708
HP:0010220	MP:0030855	3.874842
HP:0002659	MP:0000061	6.645127
HP:0002657	MP:0005508	1.097277
HP:0002656	MP:0000131	5.489245
HP:0002653	MP:0001533	1.216134
HP:0002652	MP:0005508	1.234436
HP:0002650	MP:0000161	4.296916
HP:0031223	MP:0009171	8.144919
HP:0002648	MP:0011495	3.192641
HP:0002647	MP:0004044	9.03617
HP:0002645	MP:0002835	5.324117
HP:0002644	MP:0004509	4.898157
HP:0002643	MP:0001953	4.480839
HP:0100020	MP:0001304	4.110022
HP:0002639	MP:0006136	6.653924
HP:0002638	MP:0001614	1.336731
HP:0002637	MP:0013821	7.227927
HP:0002635	MP:0005338	6.670826
HP:0002634	MP:0003991	7.618132
HP:0002633	MP:0001864	8.022096
HP:0002632	MP:0001596	6.666734
HP:0002630	MP:0001670	5.905521
HP:0002630	MP:0001668	5.905521
HP:0002625	MP:0001614	1.448126
HP:0002624	MP:0002725	6.629071
HP:0002623	MP:0000273	6.869245
HP:0002621	MP:0005338	7.782631
HP:0002944	MP:0000161	3.989994
HP:0002619	MP:0006136	9.844525
HP:0002617	MP:0003279	6.751062
HP:0002615	MP:0001596	7.17956
HP:0002614	MP:0001654	7.757698
HP:0002613	MP:0003256	10.18956
HP:0002611	MP:0000610	5.966493
HP:0002946	MP:0004644	9.843525
HP:0031243	MP:0005146	9.988055
HP:0410170	MP:0000807	4.460418
HP:0002608	MP:0000496	4.425979
HP:0002607	MP:0003281	8.941634
HP:0002605	MP:0001654	8.080935
HP:0002601	MP:0009049	3.262433
HP:0002600	MP:0000755	1.475175
HP:0430011	MP:0013394	11.969868
HP:0031261	MP:0003615	4.578912
HP:0005997	MP:0005503	2.654358
HP:0005995	MP:0008844	6.525931
HP:0005994	MP:0005355	7.631031
HP:0005991	MP:0012719	2.14253
HP:0005990	MP:0003499	10.621132
HP:0005989	MP:0005421	5.520298
HP:0005988	MP:0012719	1.947755
HP:0005986	MP:0012719	2.380589
HP:0005982	MP:0030671	4.922392
HP:0005979	MP:0012551	5.625006
HP:0005978	MP:0002078	3.082838
HP:0005977	MP:0003028	8.499455
HP:0005976	MP:0012551	6.328132
HP:0005974	MP:0003031	4.90561
HP:0005973	MP:0013243	2.720348
HP:0005972	MP:0012550	12.847525
HP:0010251	MP:0030855	3.331004
HP:0005968	MP:0001777	4.98267
HP:0005967	MP:0012551	6.328132
HP:0005964	MP:0005534	7.12684
HP:0005961	MP:0030662	11.111559
HP:0005951	MP:0013752	7.746003
HP:0005950	MP:0002249	5.988402
HP:0005943	MP:0001953	4.480839
HP:0031292	MP:0004947	4.766122
HP:0005932	MP:0003014	6.75838
HP:0005923	MP:0000133	3.983515
HP:0005922	MP:0000572	2.937652
HP:0005920	MP:0030855	3.843466
HP:0005913	MP:0030855	4.109681
HP:0005912	MP:0005083	6.534953
HP:0005910	MP:0005306	2.697875
HP:0005901	MP:0005190	7.909338
HP:0005900	MP:0003073	2.346427
HP:0500108	MP:0005266	0.596726
HP:0550003	MP:0000582	1.707798
HP:0002599	MP:0009514	8.149768
HP:0002593	MP:0004038	5.816037
HP:0002592	MP:0003282	10.847525
HP:0002589	MP:0003276	5.331988
HP:0002588	MP:0003273	10.848525
HP:0002586	MP:0003303	9.731047
HP:0002585	MP:0009216	4.282163
HP:0002580	MP:0000477	3.754925
HP:0002578	MP:0009854	10.270562
HP:0002577	MP:0000470	5.418058
HP:0002575	MP:0003321	8.50575
HP:0002573	MP:0003293	9.317204
HP:0002570	MP:0002791	9.05217
HP:0002566	MP:0000477	3.754925
HP:0002563	MP:0001857	8.734172
HP:0002562	MP:0006078	3.586221
HP:0002561	MP:0009733	10.267562
HP:0002557	MP:0013713	9.115559
HP:0002553	MP:0013895	2.806689
HP:0002552	MP:0003809	3.001598
HP:0002552	MP:0000367	3.001598
HP:0002550	MP:0003815	5.214632
HP:0002549	MP:0014114	1.705479
HP:0002548	MP:0005604	2.911909
HP:0002548	MP:0005156	2.911909
HP:0002545	MP:0013438	6.13865
HP:0002544	MP:0005323	3.944615
HP:0002542	MP:0000849	3.30274
HP:0012899	MP:0003157	7.541184
HP:0012898	MP:0002272	3.231838
HP:0012897	MP:0002272	3.231838
HP:0012896	MP:0002272	3.555021
HP:0012894	MP:0009461	6.257437
HP:0012893	MP:0030427	7.395266
HP:0012892	MP:0030039	7.692513
HP:0002539	MP:0000788	5.008148
HP:0002536	MP:0006009	4.708225
HP:0012888	MP:0001135	8.618354
HP:0012887	MP:0002016	7.184966
HP:0012886	MP:0002016	7.184966
HP:0012885	MP:0003574	8.211081
HP:0012884	MP:0003574	8.211081
HP:0012883	MP:0003574	8.211081
HP:0012882	MP:0003517	11.435487
HP:0012881	MP:0003515	5.944288
HP:0012880	MP:0003520	6.431447
HP:0002529	MP:0005113	5.813566
HP:0002528	MP:0000815	6.792593
HP:0002527	MP:0001406	3.716412
HP:0002524	MP:0003633	1.022719
HP:0002521	MP:0002272	2.539301
HP:0012879	MP:0001378	10.507991
HP:0012878	MP:0001378	10.507991
HP:0012877	MP:0001378	10.507991
HP:0012876	MP:0001378	10.507991
HP:0012875	MP:0001378	11.258562
HP:0012874	MP:0003698	4.208529
HP:0012873	MP:0003557	11.258562
HP:0012872	MP:0002769	9.520596
HP:0012871	MP:0002669	6.50103
HP:0012870	MP:0001146	3.650687
HP:0002519	MP:0014114	1.705479
HP:0002518	MP:0008128	3.337644
HP:0002516	MP:0003633	0.909083
HP:0002515	MP:0001406	3.716412
HP:0002514	MP:0000787	2.721632
HP:0002512	MP:0005277	5.245319
HP:0002510	MP:0012052	4.27947
HP:0002510	MP:0012051	4.27947
HP:0012869	MP:0002686	6.965064
HP:0012863	MP:0006362	5.001222
HP:0012862	MP:0002208	4.719128
HP:0012861	MP:0002996	10.969055
HP:0012860	MP:0014189	3.865433
HP:0002509	MP:0012053	8.988055
HP:0002508	MP:0005277	5.245319
HP:0002507	MP:0005157	7.009474
HP:0002506	MP:0012506	3.150086
HP:0002505	MP:0001406	3.509945
HP:0002504	MP:0013821	6.264204
HP:0002503	MP:0009694	3.805964
HP:0002501	MP:0012052	4.27947
HP:0002501	MP:0012051	4.27947
HP:0002500	MP:0008128	3.713987
HP:0012859	MP:0000467	6.315253
HP:0012857	MP:0002669	6.036671
HP:0012856	MP:0002669	6.50103
HP:0012855	MP:0002669	6.50103
HP:0012853	MP:0003124	5.789127
HP:0012852	MP:0003333	7.072919
HP:0012850	MP:0014036	5.197252
HP:0012849	MP:0003293	6.249547
HP:0012848	MP:0000496	5.690545
HP:0012847	MP:0002064	2.697097
HP:0012844	MP:0002013	6.463765
HP:0012843	MP:0002013	6.744798
HP:0012842	MP:0002013	7.05138
HP:0012841	MP:0008852	4.658327
HP:0012839	MP:0010768	0.004653
HP:0012839	MP:0002006	0.004653
HP:0012838	MP:0010768	0.004653
HP:0012838	MP:0002006	0.004653
HP:0012837	MP:0010768	0.004653
HP:0012837	MP:0002006	0.004653
HP:0012835	MP:0010768	0.004653
HP:0012835	MP:0002006	0.004653
HP:0012831	MP:0010768	0.005234
HP:0012831	MP:0002006	0.005234
HP:0012829	MP:0010768	0.005234
HP:0012829	MP:0002006	0.005234
HP:0012828	MP:0010768	0.005234
HP:0012828	MP:0002006	0.005234
HP:0012827	MP:0010768	0.005234
HP:0012827	MP:0002006	0.005234
HP:0012822	MP:0000753	3.275485
HP:0005899	MP:0000133	4.647434
HP:0005897	MP:0000066	5.536473
HP:0005895	MP:0010772	3.551061
HP:0005894	MP:0003073	2.346427
HP:0005892	MP:0004642	5.308355
HP:0005891	MP:0004361	6.667981
HP:0005890	MP:0030418	5.260212
HP:0012819	MP:0001856	9.264562
HP:0012818	MP:0005330	4.671078
HP:0012813	MP:0003344	9.292545
HP:0012812	MP:0000102	3.675105
HP:0012812	MP:0002233	3.675105
HP:0005886	MP:0002543	4.046878
HP:0005885	MP:0008272	3.845807
HP:0005881	MP:0004703	2.567051
HP:0005880	MP:0004639	8.766917
HP:0012809	MP:0030033	1.722806
HP:0012809	MP:0001984	1.722806
HP:0012808	MP:0030033	1.830481
HP:0012808	MP:0001984	1.830481
HP:0012807	MP:0030114	3.048986
HP:0012806	MP:0006290	10.860525
HP:0005879	MP:0030813	4.184999
HP:0005878	MP:0012721	3.8489
HP:0005877	MP:0000137	3.90438
HP:0005872	MP:0002544	4.592392
HP:0005871	MP:0000133	5.878419
HP:0005868	MP:0000133	4.647434
HP:0005866	MP:0010772	3.551061
HP:0005864	MP:0003723	2.884976
HP:0005863	MP:0002544	4.592392
HP:0005850	MP:0000576	4.999961
HP:0005841	MP:0008272	5.49401
HP:0005831	MP:0002544	4.592392
HP:0005830	MP:0003807	4.52685
HP:0005820	MP:0000150	4.847582
HP:0005802	MP:0008919	8.251597
HP:0002497	MP:0001393	3.975762
HP:0002495	MP:0001516	2.125025
HP:0002494	MP:0005279	4.253395
HP:0002493	MP:0009434	2.844597
HP:0002493	MP:0012052	2.844597
HP:0002493	MP:0012051	2.844597
HP:0031300	MP:0005416	3.116865
HP:0002491	MP:0012052	3.491147
HP:0002491	MP:0012051	3.491147
HP:0002490	MP:0001891	2.607017
HP:0002488	MP:0004049	8.402368
HP:0002487	MP:0000743	6.018859
HP:0002486	MP:0003157	8.379093
HP:0002483	MP:0003633	1.022719
HP:0002478	MP:0012052	4.145737
HP:0002478	MP:0012051	4.145737
HP:0002474	MP:0012177	1.678983
HP:0002465	MP:0014114	1.190397
HP:0002460	MP:0000747	3.875392
HP:0002454	MP:0004081	7.446938
HP:0002453	MP:0004081	7.860657
HP:0031320	MP:0000266	1.974005
HP:0002451	MP:0005323	5.397894
HP:0031322	MP:0010630	2.564244
HP:0031324	MP:0010630	2.564244
HP:0025308	MP:0010768	0.457764
HP:0002448	MP:0013806	6.000055
HP:0002446	MP:0003354	7.850525
HP:0002445	MP:0009434	3.876693
HP:0002444	MP:0000837	4.54018
HP:0002442	MP:0012177	1.219751
HP:0012799	MP:0030141	4.178763
HP:0012797	MP:0014086	4.832385
HP:0012797	MP:0002947	4.832385
HP:0012796	MP:0008259	5.081412
HP:0012795	MP:0008259	5.284669
HP:0012794	MP:0008128	3.301322
HP:0012793	MP:0005277	5.245319
HP:0012792	MP:0008272	3.845807
HP:0012791	MP:0008272	3.845807
HP:0012790	MP:0008273	6.086637
HP:0002439	MP:0014114	1.583659
HP:0002438	MP:0000864	4.968235
HP:0002436	MP:0012259	8.454368
HP:0002435	MP:0012259	8.718567
HP:0031330	MP:0010630	2.564244
HP:0031331	MP:0000266	2.15346
HP:0012789	MP:0009728	5.681359
HP:0012788	MP:0003745	5.401395
HP:0012787	MP:0011403	8.345788
HP:0012786	MP:0002406	2.897686
HP:0012783	MP:0002135	2.590011
HP:0012782	MP:0002135	2.590011
HP:0012781	MP:0006325	3.432595
HP:0012781	MP:0001967	3.432595
HP:0012780	MP:0002020	2.05221
HP:0002427	MP:0014114	1.105369
HP:0002425	MP:0014114	1.190397
HP:0002423	MP:0000955	4.452978
HP:0002421	MP:0000747	3.875392
HP:0012778	MP:0006183	11.056321
HP:0012777	MP:0006310	7.137686
HP:0012774	MP:0001253	2.62469
HP:0012773	MP:0001253	2.62469
HP:0012771	MP:0000572	1.078573
HP:0012770	MP:0000572	1.078573
HP:0002419	MP:0000897	6.236482
HP:0002418	MP:0000897	6.803435
HP:0002416	MP:0000822	2.926459
HP:0002415	MP:0013438	6.41768
HP:0002414	MP:0003054	6.714567
HP:0002411	MP:0001388	1.863739
HP:0002411	MP:0003491	1.863739
HP:0002410	MP:0002958	9.6816
HP:0012769	MP:0000572	1.176625
HP:0012767	MP:0004258	7.841525
HP:0012766	MP:0000955	1.182753
HP:0012766	MP:0002152	1.182753
HP:0012765	MP:0000955	1.182753
HP:0012765	MP:0002152	1.182753
HP:0012764	MP:0001954	4.02233
HP:0012763	MP:0001954	4.02233
HP:0012762	MP:0012506	3.150086
HP:0012760	MP:0002557	4.186881
HP:0031204	MP:0011421	6.892192
HP:0002408	MP:0010530	11.435487
HP:0002406	MP:0003314	6.64623
HP:0002404	MP:0009986	8.244119
HP:0002403	MP:0001516	3.327317
HP:0012758	MP:0012177	1.902848
HP:0012757	MP:0002882	3.355725
HP:0012756	MP:0001891	2.760371
HP:0012755	MP:0005277	5.245319
HP:0012754	MP:0013438	6.41768
HP:0012753	MP:0000818	5.193012
HP:0012752	MP:0000818	5.193012
HP:0012751	MP:0000818	5.517576
HP:0012750	MP:0005277	4.808209
HP:0031351	MP:0014086	2.428573
HP:0031351	MP:0002947	2.428573
HP:0012748	MP:0005277	4.808209
HP:0012747	MP:0005277	5.245319
HP:0012746	MP:0000583	3.95973
HP:0012745	MP:0005287	5.848401
HP:0012744	MP:0004349	14.440487
HP:0012743	MP:0001261	4.886194
HP:0001880	MP:0005011	7.802276
HP:0012741	MP:0011410	4.693954
HP:0012741	MP:0002286	4.693954
HP:0012740	MP:0004207	3.883374
HP:0012739	MP:0000496	5.690545
HP:0012738	MP:0030610	7.520858
HP:0012737	MP:0008011	7.334337
HP:0012733	MP:0001208	3.168782
HP:0012729	MP:0010575	6.494169
HP:0012728	MP:0010575	6.494169
HP:0012727	MP:0010575	7.177765
HP:0012725	MP:0000564	4.860939
HP:0012724	MP:0006167	8.51356
HP:0012722	MP:0010559	7.265616
HP:0005798	MP:0030883	8.652499
HP:0005793	MP:0002543	4.245765
HP:0005792	MP:0004351	8.001544
HP:0005791	MP:0004148	5.836041
HP:0005790	MP:0030258	10.646132
HP:0012719	MP:0003301	2.689181
HP:0012719	MP:0003300	2.689181
HP:0012718	MP:0000470	2.43565
HP:0012718	MP:0000477	2.43565
HP:0012718	MP:0000467	2.43565
HP:0012717	MP:0006326	5.593368
HP:0012711	MP:0008272	4.048218
HP:0005789	MP:0000062	6.005522
HP:0005788	MP:0000955	3.710815
HP:0005787	MP:0011175	5.613333
HP:0005781	MP:0005503	3.096752
HP:0005780	MP:0013149	2.864483
HP:0012709	MP:0003633	0.818175
HP:0012708	MP:0003633	0.743796
HP:0012707	MP:0003633	0.743796
HP:0012703	MP:0000955	1.419304
HP:0012703	MP:0002152	1.419304
HP:0012702	MP:0003281	3.024045
HP:0012701	MP:0003281	3.024045
HP:0005776	MP:0000554	5.86274
HP:0005775	MP:0005508	1.097277
HP:0005772	MP:0002728	6.491765
HP:0005769	MP:0006253	2.873045
HP:0005768	MP:0000564	3.420661
HP:0005767	MP:0000564	3.420661
HP:0005766	MP:0002764	7.346258
HP:0005764	MP:0002932	2.123386
HP:0005752	MP:0011175	6.315
HP:0005750	MP:0003807	3.17087
HP:0005743	MP:0030788	6.628612
HP:0005739	MP:0030883	8.291979
HP:0005736	MP:0002764	7.534624
HP:0005733	MP:0009688	5.375932
HP:0005731	MP:0003797	5.914203
HP:0100926	MP:0009049	2.87439
HP:0100927	MP:0009049	2.87439
HP:0005723	MP:0005274	1.19506
HP:0005722	MP:0008069	2.845985
HP:0005720	MP:0004634	6.553608
HP:0005701	MP:0010313	4.758012
HP:0005701	MP:0010079	4.758012
HP:0005700	MP:0000062	6.005522
HP:0000813	MP:0001120	6.036404
HP:0100955	MP:0000458	3.598016
HP:0000836	MP:0003502	9.297204
HP:0002398	MP:0000938	8.04017
HP:0002396	MP:0000753	1.668502
HP:0002395	MP:0001388	1.59749
HP:0002395	MP:0003491	1.59749
HP:0002392	MP:0002272	2.370014
HP:0002389	MP:0012004	6.565546
HP:0002385	MP:0009434	7.829777
HP:0002383	MP:0001847	8.575506
HP:0002380	MP:0009046	5.727583
HP:0002378	MP:0000745	3.814487
HP:0002376	MP:0012177	1.295986
HP:0002374	MP:0002690	5.485305
HP:0002373	MP:0012011	8.781631
HP:0002372	MP:0002272	2.962518
HP:0002366	MP:0000937	5.730017
HP:0002363	MP:0005277	5.769851
HP:0002361	MP:0014114	1.705479
HP:0002360	MP:0005279	4.907764
HP:0002357	MP:0014114	1.190397
HP:0002354	MP:0014114	1.847602
HP:0002353	MP:0002272	3.555021
HP:0002352	MP:0008128	3.513309
HP:0000852	MP:0003431	5.915496
HP:0002349	MP:0014120	7.444897
HP:0002345	MP:0009514	5.897324
HP:0002344	MP:0014114	1.705479
HP:0002342	MP:0014114	1.583659
HP:0002341	MP:0000955	4.048162
HP:0012699	MP:0011505	4.692637
HP:0012697	MP:0012480	9.970107
HP:0012696	MP:0000832	7.957398
HP:0012695	MP:0000832	7.426905
HP:0012694	MP:0000832	7.426905
HP:0012693	MP:0000832	7.957398
HP:0012692	MP:0000832	7.426905
HP:0012691	MP:0000832	7.426905
HP:0012690	MP:0000832	7.426905
HP:0002339	MP:0004078	9.940132
HP:0002335	MP:0000865	9.976055
HP:0002334	MP:0000864	5.657243
HP:0002333	MP:0014114	1.705479
HP:0002332	MP:0009326	7.504375
HP:0002330	MP:0005202	2.932533
HP:0012688	MP:0011728	12.857525
HP:0012687	MP:0013362	11.824323
HP:0012686	MP:0013364	10.365237
HP:0012684	MP:0000632	10.776712
HP:0012683	MP:0000632	10.776712
HP:0012681	MP:0000632	11.266562
HP:0012680	MP:0000632	11.266562
HP:0002329	MP:0005202	3.105035
HP:0002326	MP:0013821	6.711647
HP:0002324	MP:0001890	7.534847
HP:0002323	MP:0001890	8.03717
HP:0002322	MP:0000745	4.617537
HP:0002321	MP:0004844	2.160845
HP:0012679	MP:0004599	5.372179
HP:0012678	MP:0020365	8.262146
HP:0012677	MP:0020365	8.852299
HP:0012676	MP:0011214	14.435487
HP:0012675	MP:0020365	11.266562
HP:0012674	MP:0003535	10.362497
HP:0012673	MP:0009072	12.851525
HP:0012672	MP:0002572	3.655783
HP:0012671	MP:0002572	3.655783
HP:0012670	MP:0001544	2.080861
HP:0002317	MP:0001406	3.716412
HP:0002315	MP:0003633	1.022719
HP:0002314	MP:0009683	7.844018
HP:0002313	MP:0009434	6.181403
HP:0002311	MP:0000753	1.668502
HP:0002310	MP:0001388	1.720374
HP:0002310	MP:0003491	1.720374
HP:0012668	MP:0001544	2.080861
HP:0012667	MP:0010508	4.273079
HP:0012666	MP:0010508	3.267649
HP:0012665	MP:0010508	3.267649
HP:0012664	MP:0010508	3.471877
HP:0012663	MP:0010508	3.267649
HP:0012662	MP:0003633	0.743796
HP:0012661	MP:0003633	0.743796
HP:0012660	MP:0003633	0.743796
HP:0002308	MP:0000864	4.706749
HP:0002307	MP:0000623	4.93336
HP:0002307	MP:0000622	4.93336
HP:0002305	MP:0001527	9.04817
HP:0002304	MP:0002690	9.03717
HP:0002301	MP:0009434	3.876693
HP:0002300	MP:0014114	1.487997
HP:0012658	MP:0003633	0.818175
HP:0012656	MP:0005643	7.09618
HP:0012655	MP:0001906	7.066584
HP:0012654	MP:0001905	6.339051
HP:0012653	MP:0002405	2.069785
HP:0012652	MP:0002405	2.069785
HP:0012651	MP:0001393	3.669934
HP:0012650	MP:0006009	4.383519
HP:0012649	MP:0001846	3.256069
HP:0012648	MP:0001876	6.504624
HP:0012647	MP:0001845	3.141716
HP:0012646	MP:0001146	3.650687
HP:0012645	MP:0001077	2.3604
HP:0012644	MP:0004078	9.443125
HP:0012643	MP:0005172	5.110036
HP:0012642	MP:0000851	4.568177
HP:0012641	MP:0003633	0.909083
HP:0030421	MP:0002631	3.790567
HP:0012639	MP:0003632	1.371128
HP:0012638	MP:0003633	1.168822
HP:0012637	MP:0002985	7.441532
HP:0012636	MP:0008852	4.658327
HP:0007131	MP:0000920	3.89496
HP:0007132	MP:0004081	7.407039
HP:0012629	MP:0001303	4.193517
HP:0012628	MP:0005193	3.24263
HP:0005696	MP:0009744	3.969462
HP:0005694	MP:0008915	7.768622
HP:0005692	MP:0008069	3.064907
HP:0012619	MP:0003615	9.383733
HP:0012618	MP:0003616	13.747131
HP:0012617	MP:0011421	6.486769
HP:0005689	MP:0000574	1.475984
HP:0005688	MP:0010772	3.551061
HP:0005686	MP:0000062	5.605154
HP:0005684	MP:0005503	2.933765
HP:0005681	MP:0003561	9.162049
HP:0005680	MP:0000141	4.812975
HP:0012609	MP:0011436	12.108559
HP:0012608	MP:0011435	10.623132
HP:0005679	MP:0003807	3.372936
HP:0005678	MP:0004703	2.17212
HP:0005676	MP:0009744	3.969462
HP:0005671	MP:0000787	2.55153
HP:0005667	MP:0004659	8.010196
HP:0005665	MP:0004148	6.179338
HP:0005661	MP:0005190	7.909338
HP:0007153	MP:0005604	3.073681
HP:0007153	MP:0005156	3.073681
HP:0005653	MP:0000066	5.536473
HP:0005652	MP:0000062	5.254832
HP:0005650	MP:0000564	4.015558
HP:0005643	MP:0000561	4.416012
HP:0005640	MP:0004609	6.609866
HP:0005632	MP:0000552	1.316825
HP:0005632	MP:0005108	1.316825
HP:0005623	MP:0030392	2.459239
HP:0005622	MP:0004676	4.544771
HP:0005621	MP:0000141	5.500543
HP:0005619	MP:0000160	3.65056
HP:0005616	MP:0001533	1.337747
HP:0005613	MP:0004349	6.657488
HP:0005612	MP:0005503	2.787076
HP:0005603	MP:0002095	3.166731
HP:0005602	MP:0010016	8.582034
HP:0007183	MP:0000818	5.193012
HP:0007187	MP:0006009	4.383519
HP:0008991	MP:0002106	1.473644
HP:0008988	MP:0002269	3.082375
HP:0008986	MP:0011883	12.110559
HP:0008984	MP:0030427	9.038658
HP:0008981	MP:0009461	4.550863
HP:0008978	MP:0000751	5.431923
HP:0008972	MP:0006036	4.217751
HP:0008970	MP:0000752	6.24904
HP:0008969	MP:0004246	3.257815
HP:0008969	MP:0010225	3.257815
HP:0008968	MP:0009461	5.00595
HP:0008967	MP:0002106	1.637382
HP:0008964	MP:0009417	4.814435
HP:0008963	MP:0000755	2.932033
HP:0008962	MP:0000734	5.543816
HP:0008959	MP:0000747	3.294083
HP:0008956	MP:0009417	3.558496
HP:0008955	MP:0009417	4.546967
HP:0008954	MP:0009417	2.640174
HP:0008953	MP:0003346	5.494587
HP:0008952	MP:0000734	4.712244
HP:0008948	MP:0009417	3.410225
HP:0008947	MP:0004144	3.37516
HP:0008946	MP:0009417	2.153826
HP:0002299	MP:0003848	8.341024
HP:0008944	MP:0009417	3.410225
HP:0008940	MP:0008102	6.417735
HP:0002293	MP:0000414	3.95985
HP:0002292	MP:0009457	3.747026
HP:0002290	MP:0002940	4.586426
HP:0008936	MP:0004144	3.37516
HP:0002286	MP:0002940	4.586426
HP:0002283	MP:0014185	4.270548
HP:0002282	MP:0011723	7.428029
HP:0002281	MP:0011723	7.130908
HP:0008929	MP:0001255	3.038825
HP:0008922	MP:0000547	2.543794
HP:0008921	MP:0000547	4.315579
HP:0002273	MP:0009434	3.876693
HP:0008915	MP:0001261	5.173617
HP:0002266	MP:0014120	6.381341
HP:0002263	MP:0003783	5.443147
HP:0008905	MP:0000547	4.315579
HP:0002254	MP:0005036	5.374641
HP:0002253	MP:0003262	8.822285
HP:0002251	MP:0002926	7.843574
HP:0002249	MP:0003292	10.632132
HP:0002248	MP:0003261	11.631132
HP:0002247	MP:0003272	9.908925
HP:0002246	MP:0003271	7.453174
HP:0002245	MP:0002581	8.136804
HP:0002243	MP:0000496	5.690545
HP:0002242	MP:0000477	4.067836
HP:0002240	MP:0000599	4.898269
HP:0012599	MP:0002900	8.814777
HP:0012598	MP:0004820	8.817777
HP:0012597	MP:0002962	5.679544
HP:0012596	MP:0002962	5.679544
HP:0012595	MP:0002962	5.679544
HP:0012594	MP:0002959	11.626132
HP:0012593	MP:0002962	5.679544
HP:0012592	MP:0002871	8.50175
HP:0012591	MP:0011434	6.38729
HP:0012591	MP:0002900	6.38729
HP:0012591	MP:0002985	6.38729
HP:0002239	MP:0000465	6.965881
HP:0002236	MP:0009457	3.526613
HP:0002235	MP:0003809	2.770706
HP:0002235	MP:0000367	2.770706
HP:0002234	MP:0009457	3.747026
HP:0002232	MP:0000414	5.197304
HP:0002231	MP:0000416	5.277289
HP:0012589	MP:0002136	3.544557
HP:0012588	MP:0002136	3.544557
HP:0012587	MP:0005161	7.245451
HP:0012586	MP:0004970	7.800902
HP:0012585	MP:0004970	8.320963
HP:0012584	MP:0003446	6.871721
HP:0031435	MP:0002006	0.018214
HP:0012582	MP:0002135	3.252343
HP:0012581	MP:0003675	5.394166
HP:0012580	MP:0002708	6.821592
HP:0002229	MP:0000414	4.619826
HP:0002226	MP:0002939	2.685396
HP:0002225	MP:0000416	4.721785
HP:0012579	MP:0002743	7.382882
HP:0012578	MP:0002743	7.382882
HP:0012577	MP:0011348	3.898191
HP:0012577	MP:0005325	3.898191
HP:0012576	MP:0011348	3.721
HP:0012576	MP:0005325	3.721
HP:0012575	MP:0004754	3.959705
HP:0012575	MP:0003881	3.959705
HP:0012574	MP:0011440	7.761018
HP:0012573	MP:0002703	3.735622
HP:0012572	MP:0003584	7.975412
HP:0012571	MP:0003584	7.975412
HP:0012570	MP:0003667	6.423396
HP:0012570	MP:0010363	6.423396
HP:0002219	MP:0030105	5.114076
HP:0002218	MP:0002940	4.586426
HP:0002217	MP:0002073	3.701883
HP:0002215	MP:0000416	3.588557
HP:0002213	MP:0002074	5.478581
HP:0002212	MP:0000410	8.03617
HP:0002211	MP:0002940	4.586426
HP:0031441	MP:0002624	6.068876
HP:0031442	MP:0010608	12.624926
HP:0012568	MP:0006167	8.51356
HP:0031443	MP:0002624	6.068876
HP:0012565	MP:0000131	3.919892
HP:0012563	MP:0000131	3.919892
HP:0012562	MP:0000131	3.919892
HP:0012561	MP:0010596	8.074935
HP:0012560	MP:0005480	5.920648
HP:0031448	MP:0001208	7.99796
HP:0002209	MP:0000416	4.077905
HP:0002208	MP:0002832	8.319963
HP:0002207	MP:0001175	2.816693
HP:0002205	MP:0001861	2.769258
HP:0002204	MP:0002295	6.361529
HP:0002203	MP:0000753	3.548442
HP:0002200	MP:0003633	1.022719
HP:0012559	MP:0005480	5.920648
HP:0012558	MP:0005480	6.111637
HP:0012556	MP:0030730	9.767627
HP:0012555	MP:0009049	3.987418
HP:0012554	MP:0008494	5.522887
HP:0012553	MP:0010772	3.32912
HP:0012552	MP:0005065	5.615889
HP:0012550	MP:0000489	4.620828
HP:0031451	MP:0000003	3.942407
HP:0012548	MP:0002108	2.508956
HP:0012547	MP:0001389	3.517866
HP:0012545	MP:0005584	4.268286
HP:0012544	MP:0005584	4.268286
HP:0012543	MP:0000327	13.428487
HP:0012542	MP:0000579	4.606216
HP:0012541	MP:0001914	3.404536
HP:0012540	MP:0001247	7.780084
HP:0012540	MP:0003414	7.780084
HP:0012539	MP:0012431	6.122946
HP:0012538	MP:0001764	1.207316
HP:0012537	MP:0001764	1.509145
HP:0012536	MP:0001725	1.158383
HP:0012535	MP:0003635	4.743249
HP:0012534	MP:0001077	1.917825
HP:0012533	MP:0003177	10.525596
HP:0012532	MP:0002899	1.361707
HP:0012531	MP:0002899	1.475183
HP:0031460	MP:0002006	2.265162
HP:0031461	MP:0002006	2.013477
HP:0012529	MP:0004720	4.263657
HP:0012528	MP:0004720	4.263657
HP:0012527	MP:0004720	4.263657
HP:0012525	MP:0004720	4.263657
HP:0012524	MP:0003405	11.428487
HP:0031465	MP:0001614	1.930834
HP:0012522	MP:0004175	6.69827
HP:0012521	MP:0001333	10.443487
HP:0012520	MP:0000820	4.127974
HP:0005599	MP:0002940	5.023228
HP:0005598	MP:0004175	6.43034
HP:0005597	MP:0000414	4.89158
HP:0005595	MP:0001242	5.321689
HP:0005595	MP:0001219	5.321689
HP:0005593	MP:0011627	4.688346
HP:0005593	MP:0005408	4.688346
HP:0005592	MP:0002095	3.653921
HP:0005590	MP:0011627	4.688346
HP:0005590	MP:0005408	4.688346
HP:0012519	MP:0014016	13.327834
HP:0012518	MP:0014016	14.438487
HP:0012517	MP:0011594	12.840525
HP:0012516	MP:0000276	2.917633
HP:0012515	MP:0000747	2.53391
HP:0012514	MP:0003177	1.120829
HP:0012513	MP:0003177	1.120829
HP:0012512	MP:0008259	4.893212
HP:0012511	MP:0008259	4.893212
HP:0012510	MP:0001891	2.932894
HP:0005588	MP:0001242	5.1443
HP:0005588	MP:0001219	5.1443
HP:0005587	MP:0002095	3.958414
HP:0005586	MP:0030926	5.834055
HP:0005585	MP:0030926	5.445118
HP:0005584	MP:0003602	4.434852
HP:0005580	MP:0011803	12.109559
HP:0012509	MP:0005416	3.596382
HP:0012508	MP:0002090	3.476761
HP:0012507	MP:0003688	5.7004
HP:0012506	MP:0005361	8.912925
HP:0012505	MP:0000636	10.266562
HP:0012504	MP:0008936	8.348024
HP:0012503	MP:0000633	5.69302
HP:0012502	MP:0008128	8.722924
HP:0012501	MP:0009681	6.745903
HP:0012500	MP:0001208	2.925029
HP:0005576	MP:0003215	8.455207
HP:0005575	MP:0002136	3.817215
HP:0005574	MP:0002703	3.735622
HP:0005572	MP:0001756	5.123549
HP:0005572	MP:0013285	5.123549
HP:0005571	MP:0013305	8.983729
HP:0005567	MP:0011434	9.409847
HP:0005565	MP:0003014	6.335981
HP:0005564	MP:0003014	6.335981
HP:0005563	MP:0011290	10.03817
HP:0005562	MP:0003675	5.394166
HP:0005561	MP:0013660	5.219258
HP:0005560	MP:0001588	5.925902
HP:0005550	MP:0005481	9.356123
HP:0005543	MP:0012356	1.887816
HP:0005542	MP:0002551	2.045
HP:0005541	MP:0000334	5.688362
HP:0005540	MP:0002643	5.713216
HP:0005522	MP:0008387	6.167815
HP:0005521	MP:0001545	0.963113
HP:0005521	MP:0002396	0.963113
HP:0005520	MP:0001545	0.866802
HP:0005520	MP:0002396	0.866802
HP:0005513	MP:0013415	10.154142
HP:0005512	MP:0002463	6.716934
HP:0005511	MP:0001585	6.56169
HP:0005510	MP:0011179	9.099108
HP:0005502	MP:0003656	2.378196
HP:0008897	MP:0001732	3.774956
HP:0008890	MP:0000547	4.315579
HP:0008887	MP:0010025	6.148363
HP:0008883	MP:0010865	4.092507
HP:0008873	MP:0000547	4.488202
HP:0008872	MP:0001436	2.789003
HP:0008866	MP:0002406	3.863581
HP:0008857	MP:0000547	2.543794
HP:0008855	MP:0001732	3.5529
HP:0008850	MP:0001732	3.5529
HP:0008848	MP:0001255	2.821766
HP:0002198	MP:0000829	7.456207
HP:0008843	MP:0003560	7.094318
HP:0002196	MP:0000955	4.452978
HP:0002195	MP:0000864	6.137328
HP:0002194	MP:0012177	1.678983
HP:0002193	MP:0004924	1.122773
HP:0002191	MP:0012052	4.27947
HP:0002191	MP:0012051	4.27947
HP:0002190	MP:0005098	3.965418
HP:0008839	MP:0004691	4.899307
HP:0008838	MP:0030855	8.195143
HP:0002189	MP:0005279	3.987558
HP:0002187	MP:0014114	1.583659
HP:0002186	MP:0006224	3.232958
HP:0008830	MP:0004693	9.846773
HP:0002181	MP:0011854	9.907925
HP:0002180	MP:0002229	4.811619
HP:0002176	MP:0000955	4.452978
HP:0008821	MP:0004690	4.88291
HP:0002174	MP:0009514	5.651602
HP:0002173	MP:0000189	3.933083
HP:0002172	MP:0001388	1.863739
HP:0002172	MP:0003491	1.863739
HP:0002171	MP:0002183	6.609308
HP:0002170	MP:0001915	6.939641
HP:0008819	MP:0030789	7.29916
HP:0008818	MP:0030852	7.77911
HP:0008817	MP:0004691	12.442487
HP:0002169	MP:0001408	3.039448
HP:0002169	MP:0009046	3.039448
HP:0002167	MP:0014114	1.289597
HP:0002166	MP:0001516	2.000023
HP:0002164	MP:0000579	4.960541
HP:0002162	MP:0009457	2.498017
HP:0002161	MP:0030718	11.849525
HP:0002160	MP:0030687	6.501114
HP:0008808	MP:0030852	7.454981
HP:0008807	MP:0030830	9.673991
HP:0002156	MP:0020400	7.476281
HP:0002156	MP:0030689	7.476281
HP:0002154	MP:0030655	10.739047
HP:0002153	MP:0005627	8.433487
HP:0002153	MP:0012339	8.433487
HP:0002152	MP:0005568	5.005321
HP:0002151	MP:0003031	4.633076
HP:0002150	MP:0005441	8.301204
HP:0002145	MP:0014114	1.583659
HP:0002144	MP:0000955	4.048162
HP:0002143	MP:0000955	4.947754
HP:0002140	MP:0013821	6.711647
HP:0012498	MP:0013172	2.845615
HP:0012497	MP:0000747	3.137222
HP:0012496	MP:0000747	3.137222
HP:0012495	MP:0013821	7.517044
HP:0012494	MP:0013821	7.517044
HP:0012493	MP:0013821	7.517044
HP:0012492	MP:0013821	7.830255
HP:0012491	MP:0004720	4.872751
HP:0002139	MP:0001890	7.534847
HP:0002138	MP:0001915	6.425594
HP:0002136	MP:0001406	3.716412
HP:0002135	MP:0004077	4.753604
HP:0002134	MP:0000818	5.885414
HP:0002133	MP:0002064	2.942288
HP:0012489	MP:0009024	6.724871
HP:0012486	MP:0000955	2.968652
HP:0012485	MP:0004720	4.872751
HP:0012484	MP:0004720	4.547901
HP:0012483	MP:0004720	4.547901
HP:0012481	MP:0000820	3.589543
HP:0012480	MP:0000820	3.752704
HP:0002127	MP:0000937	6.170788
HP:0002126	MP:0006009	4.540074
HP:0002123	MP:0003997	4.887862
HP:0002123	MP:0003216	4.887862
HP:0002121	MP:0003216	7.951754
HP:0002120	MP:0006254	4.00676
HP:0012479	MP:0011210	9.218647
HP:0012476	MP:0002460	4.903022
HP:0012475	MP:0002460	5.056241
HP:0012474	MP:0003437	5.998815
HP:0012474	MP:0012729	5.998815
HP:0012473	MP:0000762	5.43002
HP:0012472	MP:0003773	7.174099
HP:0012471	MP:0003774	6.717242
HP:0012470	MP:0003688	6.544904
HP:0002119	MP:0011380	5.099812
HP:0002119	MP:0012676	5.099812
HP:0000069	MP:0000534	5.391064
HP:0002113	MP:0001175	3.129659
HP:0002111	MP:0001953	3.666141
HP:0002110	MP:0011012	8.28574
HP:0012469	MP:0002064	2.697097
HP:0012468	MP:0003031	5.559691
HP:0012466	MP:0012550	11.562772
HP:0012465	MP:0008807	9.536596
HP:0006713	MP:0004341	7.667294
HP:0012463	MP:0005637	6.528313
HP:0012462	MP:0000243	6.231842
HP:0012460	MP:0000864	5.359493
HP:0002108	MP:0010822	8.840043
HP:0002107	MP:0010822	9.724047
HP:0002105	MP:0002132	2.11637
HP:0002104	MP:0001957	6.79713
HP:0002103	MP:0010820	6.889772
HP:0002102	MP:0010820	6.26343
HP:0012459	MP:0003633	0.909083
HP:0012456	MP:0006133	8.973287
HP:0012454	MP:0003807	3.276566
HP:0012453	MP:0003807	3.276566
HP:0012452	MP:0005279	4.557209
HP:0012451	MP:0003267	5.947611
HP:0012450	MP:0003268	10.428487
HP:0012449	MP:0030821	8.372641
HP:0012448	MP:0000920	4.957221
HP:0012447	MP:0000920	5.452943
HP:0012446	MP:0013244	3.723597
HP:0012444	MP:0012506	4.846286
HP:0012443	MP:0002152	2.037625
HP:0012442	MP:0005083	5.279468
HP:0012441	MP:0005083	5.279468
HP:0012440	MP:0005083	6.878898
HP:0012439	MP:0005083	5.782274
HP:0012438	MP:0005085	8.6806
HP:0012437	MP:0005084	7.911925
HP:0012436	MP:0005338	5.188421
HP:0012435	MP:0003554	9.640466
HP:0012435	MP:0010033	9.640466
HP:0012434	MP:0002557	3.588755
HP:0012433	MP:0002557	4.567506
HP:0012432	MP:0002899	5.615756
HP:0012431	MP:0002899	5.615756
HP:0012430	MP:0008128	3.127568
HP:0007230	MP:0005403	5.505854
HP:0012429	MP:0008128	3.301322
HP:0007233	MP:0005405	5.683061
HP:0012427	MP:0000559	5.268716
HP:0012426	MP:0006188	4.59804
HP:0012425	MP:0000489	4.620828
HP:0012424	MP:0005515	3.669962
HP:0012423	MP:0003281	3.024045
HP:0012422	MP:0005098	4.22978
HP:0012421	MP:0011876	12.8271
HP:0005498	MP:0030363	4.838478
HP:0005495	MP:0003842	8.016785
HP:0005494	MP:0030392	11.442488
HP:0005490	MP:0000434	4.733138
HP:0012419	MP:0012549	9.466806
HP:0012418	MP:0012549	10.845525
HP:0012417	MP:0003032	12.846525
HP:0012415	MP:0002329	9.728047
HP:0012414	MP:0003271	6.987351
HP:0012413	MP:0005358	7.001646
HP:0012411	MP:0003378	7.800902
HP:0012410	MP:0008973	5.671545
HP:0005487	MP:0003842	8.016785
HP:0005486	MP:0030389	11.437487
HP:0005483	MP:0002234	4.591454
HP:0005482	MP:0001790	1.668518
HP:0012409	MP:0003197	7.477273
HP:0012408	MP:0003197	7.477273
HP:0012407	MP:0012052	3.491147
HP:0012407	MP:0012051	3.491147
HP:0012406	MP:0030778	13.431487
HP:0012405	MP:0030779	13.432487
HP:0012404	MP:0030777	13.431487
HP:0012403	MP:0009643	3.793953
HP:0012402	MP:0030613	7.758791
HP:0012401	MP:0009643	4.06495
HP:0012400	MP:0005584	4.801822
HP:0005479	MP:0002492	8.316204
HP:0005478	MP:0002246	6.263444
HP:0005477	MP:0000062	4.003681
HP:0005473	MP:0003740	11.636132
HP:0005472	MP:0030390	5.69769
HP:0005469	MP:0030289	8.765062
HP:0005466	MP:0004869	12.132559
HP:0005465	MP:0030418	7.281497
HP:0005463	MP:0011495	2.584519
HP:0005461	MP:0003743	2.066451
HP:0006732	MP:0003602	4.255502
HP:0006733	MP:0004049	8.112631
HP:0005453	MP:0030382	6.703901
HP:0005451	MP:0030392	2.4036
HP:0005450	MP:0004897	4.496979
HP:0005442	MP:0003840	10.28967
HP:0005441	MP:0002835	5.324117
HP:0005435	MP:0002444	4.786438
HP:0005432	MP:0002460	5.393324
HP:0005430	MP:0002412	5.120137
HP:0005425	MP:0001861	2.648856
HP:0005423	MP:0001790	1.516834
HP:0005421	MP:0001790	1.516834
HP:0005420	MP:0002412	5.485861
HP:0007272	MP:0014114	1.583659
HP:0007274	MP:0001847	5.152032
HP:0005411	MP:0004947	3.10834
HP:0005403	MP:0005018	5.49112
HP:0005401	MP:0002406	3.566383
HP:0005400	MP:0008720	7.246536
HP:0007291	MP:0030309	3.535468
HP:0008797	MP:0030788	5.608826
HP:0008794	MP:0030852	7.77911
HP:0004635	MP:0004620	7.913494
HP:0008789	MP:0030788	6.628612
HP:0008788	MP:0004506	5.548672
HP:0008786	MP:0005354	6.165385
HP:0008785	MP:0004506	5.369683
HP:0008784	MP:0030788	6.433653
HP:0008783	MP:0030789	5.029099
HP:0008780	MP:0030796	3.990923
HP:0008777	MP:0002249	5.988402
HP:0008776	MP:0011317	8.780044
HP:0008775	MP:0001158	5.329134
HP:0008774	MP:0006286	9.545212
HP:0008774	MP:0006285	9.545212
HP:0008773	MP:0000049	6.51785
HP:0008771	MP:0006286	4.088653
HP:0008771	MP:0006285	4.088653
HP:0008770	MP:0004924	1.122773
HP:0008768	MP:0010698	6.630569
HP:0008767	MP:0002808	4.219115
HP:0008765	MP:0014114	1.705479
HP:0008763	MP:0009326	7.945809
HP:0008762	MP:0001408	5.514639
HP:0008760	MP:0002061	5.963726
HP:0008757	MP:0000753	3.702722
HP:0008756	MP:0002249	5.527756
HP:0008755	MP:0013753	8.455162
HP:0008753	MP:0013261	12.459487
HP:0008752	MP:0002256	8.8658
HP:0008751	MP:0030899	12.426487
HP:0008750	MP:0002249	7.379577
HP:0008749	MP:0002249	7.379577
HP:0008744	MP:0002249	5.988402
HP:0008743	MP:0003124	5.789127
HP:0008742	MP:0001158	5.075366
HP:0002094	MP:0001954	4.424563
HP:0002093	MP:0001953	5.040944
HP:0002092	MP:0003548	7.636132
HP:0002091	MP:0001943	2.897699
HP:0002091	MP:0002327	2.897699
HP:0002091	MP:0002133	2.897699
HP:0002090	MP:0001861	6.04347
HP:0031502	MP:0002627	6.296269
HP:0031503	MP:0001957	3.882305
HP:0008739	MP:0003512	10.915692
HP:0008738	MP:0011803	6.317681
HP:0008736	MP:0005188	4.820276
HP:0008734	MP:0001147	5.220485
HP:0008733	MP:0001146	3.650687
HP:0008732	MP:0000198	7.249474
HP:0002085	MP:0012260	7.199618
HP:0002084	MP:0012260	7.599597
HP:0002083	MP:0003633	0.818175
HP:0002080	MP:0009514	5.425538
HP:0008729	MP:0003515	5.685841
HP:0008726	MP:0008984	10.976055
HP:0002079	MP:0000781	4.69972
HP:0008723	MP:0009205	2.012892
HP:0002073	MP:0001393	3.975762
HP:0002072	MP:0005424	6.757007
HP:0002071	MP:0005604	3.254486
HP:0002071	MP:0005156	3.254486
HP:0002070	MP:0001393	3.975762
HP:0008718	MP:0002135	3.252343
HP:0008717	MP:0004970	7.800902
HP:0008716	MP:0003593	12.855525
HP:0002069	MP:0003997	7.026608
HP:0008714	MP:0011492	9.566226
HP:0002067	MP:0005156	7.082759
HP:0002064	MP:0012052	3.685099
HP:0002064	MP:0012051	3.685099
HP:0002063	MP:0000753	1.78768
HP:0002062	MP:0002878	5.689777
HP:0002061	MP:0012052	4.27947
HP:0002061	MP:0012051	4.27947
HP:0002060	MP:0000787	2.265683
HP:0002060	MP:0004275	2.265683
HP:0008708	MP:0005187	4.686595
HP:0008707	MP:0002670	11.842525
HP:0008706	MP:0000537	5.407227
HP:0002059	MP:0012506	3.31588
HP:0031520	MP:0002899	1.361707
HP:0002049	MP:0000525	8.69325
HP:0002048	MP:0011423	10.525596
HP:0002047	MP:0001777	4.98267
HP:0002046	MP:0001777	4.98267
HP:0002044	MP:0008011	4.143148
HP:0002043	MP:0010884	10.03517
HP:0012398	MP:0001785	4.170558
HP:0012397	MP:0005338	5.836973
HP:0012396	MP:0005083	5.519444
HP:0012395	MP:0001790	1.668518
HP:0012394	MP:0001790	1.668518
HP:0012393	MP:0001790	1.853909
HP:0012392	MP:0004234	4.183688
HP:0012391	MP:0000756	1.346059
HP:0012390	MP:0005034	6.128587
HP:0002037	MP:0003304	6.907106
HP:0002037	MP:0002816	6.907106
HP:0002036	MP:0003258	9.525596
HP:0002035	MP:0000493	8.971055
HP:0002032	MP:0003276	9.521596
HP:0031531	MP:0001325	3.48001
HP:0012389	MP:0004144	3.37516
HP:0012388	MP:0001175	2.56063
HP:0012387	MP:0001175	2.816693
HP:0012386	MP:0009001	13.450487
HP:0012385	MP:0003807	6.009859
HP:0012384	MP:0001867	8.627132
HP:0012383	MP:0002128	3.262553
HP:0012382	MP:0002128	3.262553
HP:0012381	MP:0001436	1.937715
HP:0002028	MP:0001665	8.619132
HP:0002025	MP:0009052	9.524596
HP:0002024	MP:0001670	6.56169
HP:0002024	MP:0001668	6.56169
HP:0002023	MP:0003130	7.065165
HP:0002021	MP:0003307	8.430487
HP:0002020	MP:0003286	6.756007
HP:0012378	MP:0002899	6.126279
HP:0012377	MP:0006152	5.913402
HP:0012375	MP:0001310	6.326784
HP:0012373	MP:0005253	2.619743
HP:0012372	MP:0002092	1.982544
HP:0012371	MP:0030095	3.094912
HP:0012370	MP:0005270	4.094475
HP:0002019	MP:0003267	6.405119
HP:0002018	MP:0003259	8.543844
HP:0002015	MP:0003158	5.915851
HP:0002014	MP:0005036	5.863245
HP:0012368	MP:0012175	7.267616
HP:0012367	MP:0000084	4.12921
HP:0012366	MP:0030309	4.499686
HP:0012364	MP:0005618	10.04117
HP:0012363	MP:0013243	2.092576
HP:0012362	MP:0013243	2.266957
HP:0012361	MP:0013243	2.092576
HP:0002009	MP:0003743	1.907493
HP:0002007	MP:0030049	5.686936
HP:0002006	MP:0008797	8.450207
HP:0002003	MP:0030042	6.063165
HP:0002002	MP:0012256	4.886387
HP:0002000	MP:0030114	8.793808
HP:0012358	MP:0013243	2.473044
HP:0012357	MP:0013243	2.092576
HP:0031294	MP:0003922	8.609355
HP:0012354	MP:0013243	2.092576
HP:0012353	MP:0013243	2.092576
HP:0012351	MP:0013243	2.092576
HP:0012350	MP:0013243	2.092576
HP:0031550	MP:0005621	0.576912
HP:0031551	MP:0005621	0.524466
HP:0031552	MP:0005621	0.48076
HP:0012348	MP:0013243	2.266957
HP:0031553	MP:0005621	0.48076
HP:0012346	MP:0013243	2.720348
HP:0012345	MP:0013243	3.022609
HP:0012344	MP:0000582	1.77611
HP:0012343	MP:0005416	3.339498
HP:0012342	MP:0004163	3.241533
HP:0012341	MP:0004163	3.241533
HP:0012340	MP:0005450	5.903371
HP:0012339	MP:0005450	5.903371
HP:0012338	MP:0005450	6.559301
HP:0012337	MP:0001764	1.724737
HP:0012336	MP:0013244	6.093158
HP:0012335	MP:0013244	6.702474
HP:0012334	MP:0005414	10.529596
HP:0012333	MP:0006276	6.75982
HP:0012332	MP:0006276	7.435802
HP:0012331	MP:0002751	7.187082
HP:0031560	MP:0010476	9.617806
HP:0031561	MP:0010476	9.111606
HP:0031562	MP:0004159	10.167203
HP:0031563	MP:0010476	9.617806
HP:0012325	MP:0002026	6.788975
HP:0012324	MP:0002026	7.040419
HP:0031565	MP:0011249	8.432816
HP:0012321	MP:0030613	8.146731
HP:0012320	MP:0001189	9.861551
HP:0005396	MP:0002406	3.566383
HP:0031315	MP:0012731	9.838287
HP:0012318	MP:0003633	0.909083
HP:0012317	MP:0030821	6.279481
HP:0012316	MP:0003580	3.543557
HP:0012315	MP:0003580	3.335113
HP:0012314	MP:0030813	5.994728
HP:0012313	MP:0030813	5.994728
HP:0012312	MP:0000223	8.953634
HP:0012310	MP:0012441	7.419119
HP:0005389	MP:0001790	1.516834
HP:0005387	MP:0001790	1.853909
HP:0005386	MP:0002406	3.863581
HP:0005384	MP:0008217	5.069297
HP:0005381	MP:0002412	4.800129
HP:0012309	MP:0000604	7.606871
HP:0012308	MP:0001790	1.516834
HP:0012307	MP:0004676	9.069937
HP:0012306	MP:0008272	3.845807
HP:0012305	MP:0010526	6.944617
HP:0012304	MP:0010485	10.03817
HP:0012303	MP:0004113	6.80013
HP:0012302	MP:0002406	2.761918
HP:0012301	MP:0013243	2.092576
HP:0012300	MP:0000534	4.900967
HP:0005376	MP:0002412	5.120137
HP:0005374	MP:0001790	1.853909
HP:0005372	MP:0002459	4.455493
HP:0005369	MP:0001790	1.516834
HP:0005368	MP:0001790	2.085647
HP:0005366	MP:0001861	2.648856
HP:0005365	MP:0008071	8.7136
HP:0005364	MP:0002406	3.566383
HP:0005363	MP:0001790	1.853909
HP:0005360	MP:0002406	3.566383
HP:0005348	MP:0013752	8.450185
HP:0005346	MP:0000432	0.953645
HP:0005343	MP:0003617	11.428487
HP:0005341	MP:0006276	6.75982
HP:0005340	MP:0010386	5.430882
HP:0005323	MP:0030099	6.942614
HP:0005323	MP:0008863	6.942614
HP:0005322	MP:0002239	3.46864
HP:0005320	MP:0008843	6.634791
HP:0005313	MP:0003991	3.493962
HP:0005312	MP:0000484	5.654986
HP:0005310	MP:0001864	7.576424
HP:0005303	MP:0010524	13.437487
HP:0005302	MP:0003437	5.293072
HP:0005302	MP:0012729	5.293072
HP:0005301	MP:0006064	10.007561
HP:0005300	MP:0001864	7.576424
HP:0100918	MP:0005306	2.473052
HP:0008697	MP:0003576	12.113559
HP:0008691	MP:0003615	9.383733
HP:0008689	MP:0011410	4.693954
HP:0008689	MP:0002286	4.693954
HP:0008687	MP:0005147	12.438487
HP:0008684	MP:0003558	6.683413
HP:0008683	MP:0003522	12.438487
HP:0008682	MP:0004154	10.119559
HP:0008678	MP:0000520	4.658997
HP:0008677	MP:0002136	3.544557
HP:0008676	MP:0000534	4.900967
HP:0008675	MP:0004832	8.127847
HP:0008672	MP:0002708	6.821592
HP:0031353	MP:0000049	2.764835
HP:0008669	MP:0001156	4.869245
HP:0008668	MP:0009205	2.012892
HP:0008666	MP:0000525	4.817421
HP:0008665	MP:0003529	8.50175
HP:0008664	MP:0003592	9.617806
HP:0008663	MP:0002035	7.779491
HP:0008661	MP:0003592	10.18356
HP:0008659	MP:0011307	6.823364
HP:0008656	MP:0002789	8.466206
HP:0008655	MP:0003574	8.211081
HP:0008651	MP:0002708	6.821592
HP:0008647	MP:0003378	4.913608
HP:0008643	MP:0003602	4.408029
HP:0008640	MP:0001148	7.150267
HP:0008639	MP:0001940	4.96
HP:0008636	MP:0011348	3.898191
HP:0008636	MP:0005325	3.898191
HP:0008635	MP:0011874	8.119106
HP:0008631	MP:0000534	4.900967
HP:0008629	MP:0003741	8.022557
HP:0008628	MP:0005107	8.822777
HP:0008625	MP:0006329	4.448859
HP:0006261	MP:0030813	6.523675
HP:0008619	MP:0006329	4.634228
HP:0008615	MP:0006329	4.634228
HP:0008610	MP:0006329	4.448859
HP:0008609	MP:0000049	7.520596
HP:0008608	MP:0030423	12.339384
HP:0008607	MP:0006326	6.182144
HP:0008606	MP:0003772	4.060353
HP:0012299	MP:0004638	5.271111
HP:0012298	MP:0004638	5.271111
HP:0012297	MP:0008154	4.127781
HP:0012296	MP:0008154	4.127781
HP:0012295	MP:0008154	4.127781
HP:0012293	MP:0009847	5.763123
HP:0012292	MP:0020459	7.650346
HP:0012290	MP:0010353	5.844864
HP:0012290	MP:0010272	5.844864
HP:0012289	MP:0006310	3.376208
HP:0012289	MP:0006180	3.376208
HP:0012286	MP:0000837	8.756062
HP:0012285	MP:0005645	9.571506
HP:0012283	MP:0030788	6.583607
HP:0007307	MP:0014114	1.583659
HP:0012279	MP:0030695	13.433487
HP:0012276	MP:0005503	4.28781
HP:0012275	MP:0010768	0.005234
HP:0012275	MP:0002006	0.005234
HP:0012274	MP:0010768	0.005234
HP:0012274	MP:0002006	0.005234
HP:0012273	MP:0003437	5.998815
HP:0012273	MP:0012729	5.998815
HP:0012271	MP:0001943	2.575733
HP:0012271	MP:0002327	2.575733
HP:0012271	MP:0002133	2.575733
HP:0012270	MP:0010399	10.188346
HP:0007311	MP:0001406	3.509945
HP:0012269	MP:0014068	9.347024
HP:0012268	MP:0010343	5.921388
HP:0012267	MP:0011050	8.422083
HP:0012266	MP:0010508	5.90131
HP:0012265	MP:0011055	7.454305
HP:0012264	MP:0011050	8.422083
HP:0012263	MP:0011055	7.454305
HP:0012262	MP:0011055	7.892793
HP:0012261	MP:0011055	8.386093
HP:0012258	MP:0011050	8.422083
HP:0012257	MP:0011050	7.369322
HP:0012256	MP:0011050	7.369322
HP:0012255	MP:0011050	8.422083
HP:0012254	MP:0002032	6.083044
HP:0012253	MP:0010942	6.082637
HP:0012252	MP:0002132	2.721047
HP:0012251	MP:0003897	9.62445
HP:0012250	MP:0003897	9.62445
HP:0100946	MP:0009049	2.789849
HP:0007321	MP:0008128	3.301322
HP:0012249	MP:0003897	10.426487
HP:0012248	MP:0003896	9.910925
HP:0012246	MP:0003688	5.354921
HP:0012245	MP:0005652	9.102559
HP:0012244	MP:0002210	4.27374
HP:0012243	MP:0002160	2.564117
HP:0012242	MP:0005247	10.751821
HP:0012241	MP:0005247	10.137431
HP:0012240	MP:0003249	7.526979
HP:0012239	MP:0005416	3.116865
HP:0012238	MP:0009699	12.117559
HP:0012237	MP:0030613	5.229478
HP:0012236	MP:0012007	7.180943
HP:0012235	MP:0000334	5.688362
HP:0012234	MP:0000334	5.877974
HP:0012233	MP:0002108	2.508956
HP:0012232	MP:0003900	10.969055
HP:0012231	MP:0003099	7.030061
HP:0012230	MP:0003099	7.030061
HP:0007330	MP:0012260	7.199618
HP:0007332	MP:0014120	5.955918
HP:0012229	MP:0001891	2.932894
HP:0012228	MP:0003633	0.909083
HP:0012227	MP:0003592	9.617806
HP:0012226	MP:0009442	12.868525
HP:0012225	MP:0030608	5.778484
HP:0012224	MP:0001790	1.853909
HP:0012223	MP:0000689	3.885786
HP:0012222	MP:0014086	6.926041
HP:0012222	MP:0002947	6.926041
HP:0012221	MP:0002060	1.619422
HP:0012220	MP:0002446	5.268546
HP:0005297	MP:0006135	5.49401
HP:0005295	MP:0004113	6.375122
HP:0005293	MP:0006136	8.466206
HP:0005292	MP:0004111	5.454373
HP:0005290	MP:0012730	10.669796
HP:0012219	MP:0004947	4.766122
HP:0012218	MP:0003667	6.423396
HP:0012218	MP:0010363	6.423396
HP:0012217	MP:0030613	7.406119
HP:0012216	MP:0001516	1.709002
HP:0012215	MP:0001146	3.650687
HP:0012214	MP:0005558	7.02509
HP:0012213	MP:0005558	9.731047
HP:0012212	MP:0005558	7.43833
HP:0012211	MP:0002136	4.135316
HP:0012210	MP:0002135	3.021679
HP:0003451	MP:0005621	1.184872
HP:0005289	MP:0030033	1.830481
HP:0005289	MP:0001984	1.830481
HP:0005288	MP:0002235	1.853324
HP:0005285	MP:0030033	2.760912
HP:0007340	MP:0000747	3.137222
HP:0005280	MP:0030034	5.490908
HP:0012209	MP:0002026	6.788975
HP:0012208	MP:0002674	6.295658
HP:0012207	MP:0002674	6.295658
HP:0012206	MP:0002674	6.51275
HP:0012205	MP:0002686	8.535596
HP:0012204	MP:0004947	3.10834
HP:0012203	MP:0002406	3.566383
HP:0012202	MP:0001554	4.591045
HP:0012201	MP:0012356	2.868986
HP:0005278	MP:0030115	6.792014
HP:0005275	MP:0030033	1.627094
HP:0005275	MP:0001984	1.627094
HP:0005274	MP:0030115	2.225076
HP:0005272	MP:0030033	1.722806
HP:0005272	MP:0001984	1.722806
HP:0005268	MP:0013172	9.784631
HP:0005267	MP:0002907	5.955182
HP:0005266	MP:0008011	8.434487
HP:0005264	MP:0005085	6.304861
HP:0005264	MP:0005084	6.304861
HP:0005263	MP:0001873	9.117559
HP:0005262	MP:0030804	3.933827
HP:0007350	MP:0001388	1.59749
HP:0007350	MP:0003491	1.59749
HP:0007351	MP:0009514	5.023647
HP:0005258	MP:0003346	5.917247
HP:0005256	MP:0003346	6.750077
HP:0005255	MP:0003346	6.477829
HP:0005254	MP:0004134	4.411507
HP:0005253	MP:0001267	7.667736
HP:0005250	MP:0003270	7.885859
HP:0005249	MP:0003270	4.274056
HP:0005248	MP:0009497	10.863898
HP:0005247	MP:0003359	5.140629
HP:0005246	MP:0001873	8.766884
HP:0005245	MP:0003296	7.317858
HP:0005244	MP:0003301	2.497097
HP:0005244	MP:0003300	2.497097
HP:0005243	MP:0003257	3.366415
HP:0005242	MP:0009498	9.703947
HP:0007360	MP:0000851	4.821964
HP:0005240	MP:0003270	5.684494
HP:0007362	MP:0005277	4.808209
HP:0005237	MP:0003103	9.573506
HP:0005236	MP:0001869	7.036509
HP:0005235	MP:0011878	12.110559
HP:0005234	MP:0003270	7.885859
HP:0005233	MP:0005675	11.442488
HP:0005232	MP:0001944	5.535542
HP:0005231	MP:0001873	8.442184
HP:0005230	MP:0005083	6.534953
HP:0005225	MP:0003288	10.435487
HP:0005224	MP:0003302	11.268562
HP:0005223	MP:0000489	4.043224
HP:0005222	MP:0003262	10.17956
HP:0005220	MP:0010314	7.591919
HP:0007376	MP:0005098	4.375634
HP:0005218	MP:0003317	14.440487
HP:0005216	MP:0005310	4.71529
HP:0005215	MP:0002406	2.575721
HP:0005214	MP:0003270	8.323963
HP:0005212	MP:0005034	6.128587
HP:0005211	MP:0000477	3.486716
HP:0005210	MP:0003296	9.299495
HP:0005206	MP:0001944	5.535542
HP:0005203	MP:0000467	6.315253
HP:0005202	MP:0002406	2.575721
HP:0005201	MP:0010529	6.377804
HP:0005200	MP:0009216	3.925316
HP:0007383	MP:0001199	4.758525
HP:0007390	MP:0001242	5.321689
HP:0007390	MP:0001219	5.321689
HP:0008598	MP:0006326	5.873037
HP:0008596	MP:0006329	4.448859
HP:0008593	MP:0000022	4.122397
HP:0008591	MP:0006326	6.182144
HP:0008589	MP:0030092	7.00964
HP:0008587	MP:0006329	4.448859
HP:0008586	MP:0003147	10.165792
HP:0008583	MP:0003736	7.692964
HP:0008577	MP:0003736	8.077612
HP:0008573	MP:0006329	4.634228
HP:0008572	MP:0002177	3.629125
HP:0008569	MP:0000018	6.429744
HP:0008569	MP:0030297	6.429744
HP:0008568	MP:0004844	4.470869
HP:0008555	MP:0004742	3.038443
HP:0008554	MP:0003148	8.770011
HP:0008551	MP:0000018	6.768151
HP:0008551	MP:0030297	6.768151
HP:0008544	MP:0003736	8.50275
HP:0008542	MP:0006325	3.432595
HP:0008542	MP:0001967	3.432595
HP:0008541	MP:0000024	2.700173
HP:0031601	MP:0010508	5.90131
HP:0031603	MP:0001943	2.575733
HP:0031603	MP:0002327	2.575733
HP:0031603	MP:0002133	2.575733
HP:0031605	MP:0001324	4.304064
HP:0008537	MP:0003735	7.901329
HP:0004006	MP:0030882	5.688042
HP:0008529	MP:0006326	3.715243
HP:0008528	MP:0030092	6.337205
HP:0008527	MP:0006329	4.634228
HP:0008523	MP:0030092	6.337205
HP:0031610	MP:0030816	3.685102
HP:0031610	MP:0006320	3.685102
HP:0031611	MP:0006185	9.93111
HP:0031615	MP:0005205	5.245455
HP:0008519	MP:0004509	4.163434
HP:0008516	MP:0004601	10.342024
HP:0008513	MP:0006326	6.182144
HP:0008504	MP:0006329	4.448859
HP:0031620	MP:0005205	4.917614
HP:0031622	MP:0005254	4.345382
HP:0031623	MP:0013895	2.806689
HP:0012199	MP:0003633	0.909083
HP:0012195	MP:0001957	3.882305
HP:0012194	MP:0009434	3.759217
HP:0012193	MP:0012431	5.510652
HP:0012192	MP:0012431	5.510652
HP:0012191	MP:0012431	5.800686
HP:0012190	MP:0012431	5.800686
HP:0031630	MP:0001175	3.129659
HP:0031631	MP:0001175	2.816693
HP:0012189	MP:0012431	6.122946
HP:0012188	MP:0001725	1.254915
HP:0012187	MP:0011989	1.758448
HP:0012187	MP:0011475	1.758448
HP:0012187	MP:0008469	1.758448
HP:0012187	MP:0005332	1.758448
HP:0012186	MP:0001516	1.709002
HP:0012185	MP:0001516	1.709002
HP:0012184	MP:0001556	8.256662
HP:0031635	MP:0003437	5.623889
HP:0031635	MP:0012729	5.623889
HP:0012182	MP:0004207	7.559866
HP:0012181	MP:0001516	1.815815
HP:0012180	MP:0003991	3.493962
HP:0012179	MP:0005323	5.128
HP:0012178	MP:0010766	7.363491
HP:0012177	MP:0010766	7.670303
HP:0012176	MP:0005068	7.650127
HP:0012175	MP:0012356	1.887816
HP:0012174	MP:0010278	9.07643
HP:0012173	MP:0006276	6.75982
HP:0012172	MP:0001408	5.514639
HP:0012171	MP:0001408	5.514639
HP:0012170	MP:0002808	6.064978
HP:0010433	MP:0000561	3.343449
HP:0031640	MP:0003991	3.493962
HP:0010434	MP:0000561	3.94527
HP:0012169	MP:0002808	6.46931
HP:0012168	MP:0002808	6.46931
HP:0031643	MP:0010483	6.92482
HP:0012165	MP:0000565	7.80313
HP:0012164	MP:0001388	1.863739
HP:0012164	MP:0003491	1.863739
HP:0012163	MP:0003437	5.998815
HP:0012163	MP:0012729	5.998815
HP:0012162	MP:0003437	5.623889
HP:0012162	MP:0012729	5.623889
HP:0012161	MP:0003437	5.623889
HP:0012161	MP:0012729	5.623889
HP:0012160	MP:0003437	5.293072
HP:0012160	MP:0012729	5.293072
HP:0010437	MP:0000561	3.343449
HP:0012158	MP:0003437	5.998815
HP:0012158	MP:0012729	5.998815
HP:0012157	MP:0012506	3.500096
HP:0012156	MP:0002446	5.488069
HP:0012155	MP:0001312	4.450342
HP:0012154	MP:0009710	12.105559
HP:0012153	MP:0002644	7.354671
HP:0012152	MP:0020038	4.935642
HP:0012151	MP:0005243	10.977055
HP:0012150	MP:0012431	2.462669
HP:0031650	MP:0006046	6.002202
HP:0031651	MP:0006044	6.846865
HP:0031652	MP:0006047	5.486222
HP:0012148	MP:0012431	2.462669
HP:0012147	MP:0012356	1.887816
HP:0012146	MP:0012356	1.966475
HP:0012145	MP:0013660	4.78432
HP:0012144	MP:0002620	4.788277
HP:0012143	MP:0002417	5.666167
HP:0012142	MP:0009153	8.220884
HP:0012139	MP:0013660	4.100845
HP:0012138	MP:0013660	4.100845
HP:0012137	MP:0013660	4.416295
HP:0012136	MP:0013660	4.416295
HP:0012135	MP:0013660	4.78432
HP:0012134	MP:0002447	3.765089
HP:0012133	MP:0008973	8.606597
HP:0012132	MP:0003135	8.811631
HP:0012131	MP:0008973	5.898407
HP:0012130	MP:0013659	3.63761
HP:0031660	MP:0006114	7.199218
HP:0031661	MP:0006114	7.199218
HP:0012129	MP:0013660	4.78432
HP:0012128	MP:0000818	3.838314
HP:0012127	MP:0008822	3.577086
HP:0012127	MP:0008821	3.577086
HP:0012126	MP:0008011	4.946835
HP:0012125	MP:0001158	4.844668
HP:0012124	MP:0005515	8.537105
HP:0031665	MP:0006114	8.250771
HP:0012121	MP:0005515	8.537105
HP:0012120	MP:0030614	10.350024
HP:0031667	MP:0006114	8.250771
HP:0005199	MP:0003257	3.366415
HP:0005198	MP:0030863	4.080484
HP:0005197	MP:0030863	4.66341
HP:0005195	MP:0002932	2.335724
HP:0005194	MP:0003072	3.069119
HP:0005193	MP:0030863	5.022134
HP:0005191	MP:0030800	3.522862
HP:0005190	MP:0013149	2.271831
HP:0012119	MP:0001588	5.925902
HP:0012118	MP:0008716	3.294297
HP:0012118	MP:0008715	3.294297
HP:0012116	MP:0000199	7.79813
HP:0012115	MP:0001860	6.873631
HP:0012114	MP:0004868	10.748047
HP:0012113	MP:0013242	4.800106
HP:0012112	MP:0005345	8.005222
HP:0012111	MP:0003366	7.239662
HP:0012110	MP:0020533	8.611066
HP:0005187	MP:0002932	2.595249
HP:0005186	MP:0030804	4.755676
HP:0005185	MP:0006138	5.237279
HP:0005184	MP:0003233	7.689418
HP:0005183	MP:0004038	7.997051
HP:0005182	MP:0010527	11.848525
HP:0005181	MP:0005338	5.188421
HP:0005180	MP:0006044	9.142085
HP:0012109	MP:0009274	3.407827
HP:0012108	MP:0009274	3.407827
HP:0012107	MP:0008159	11.441487
HP:0012106	MP:0000547	4.155743
HP:0012105	MP:0006254	3.852654
HP:0012104	MP:0006254	3.852654
HP:0012103	MP:0006036	5.368046
HP:0012101	MP:0005554	9.905925
HP:0012100	MP:0005328	7.595597
HP:0005178	MP:0010519	7.153728
HP:0005176	MP:0002747	6.516766
HP:0005174	MP:0010448	7.174552
HP:0005172	MP:0010636	7.384517
HP:0005170	MP:0010519	7.153728
HP:0005168	MP:0001544	2.080861
HP:0005164	MP:0002748	6.402581
HP:0005162	MP:0001544	2.080861
HP:0005160	MP:0010441	10.849525
HP:0030533	MP:0002001	4.4682
HP:0031685	MP:0000462	0.9271
HP:0031685	MP:0002138	0.9271
HP:0031686	MP:0000462	0.83439
HP:0031686	MP:0002138	0.83439
HP:0031687	MP:0006114	6.599283
HP:0031688	MP:0013659	3.334476
HP:0005156	MP:0010647	13.426487
HP:0005155	MP:0009732	6.63429
HP:0005151	MP:0010526	6.613921
HP:0005150	MP:0010559	5.38167
HP:0011000	MP:0001334	8.068373
HP:0005144	MP:0000281	4.147783
HP:0005143	MP:0010456	13.629738
HP:0011009	MP:0010768	0.523159
HP:0005135	MP:0010508	6.393086
HP:0005134	MP:0012250	9.86627
HP:0005133	MP:0002754	8.847525
[truncated: 13,036 more rows]
