# Supplementary material for: Incremental data integration for tracking genotype-disease associations
Source: PLoS Comput Biol. 2020 Jan 27;16(1):e1007586. doi: 10.1371/journal.pcbi.1007586 (PMC7004389; doi:10.1371/journal.pcbi.1007586)
Supplement: S3 Table — Prior probabilities for MP ontology terms estimated from MGI annotations. (TSV) [file pcbi.1007586.s021.tsv]

phenotype	frequency
MP:0000001	1
MP:0000003	0.0605927744651
MP:0000005	0.00350754121360926
MP:0000008	0.00377060680462995
MP:0000010	0.0187653454928095
MP:0000013	0.0014030164854437
MP:0000015	0.00227990178884602
MP:0000017	0.000526131182041389
MP:0000018	0.00219221325850579
MP:0000019	0.000438442651701157
MP:0000020	0.000350754121360926
MP:0000021	0.000350754121360926
MP:0000022	0.000701508242721852
MP:0000023	0.00263065591020694
MP:0000024	0.00175377060680463
MP:0000025	0.000263065591020695
MP:0000026	0.027271132935812
MP:0000028	0.000175377060680463
MP:0000029	0.00359522974394949
MP:0000030	0.00324447562258857
MP:0000031	0.0227990178884602
MP:0000032	0.00552437741143458
MP:0000033	0.000613819712381621
MP:0000034	0.00692739389687829
MP:0000035	0.023851280252543
MP:0000036	0.0014030164854437
MP:0000037	0.00245527884952648
MP:0000039	0.00175377060680463
MP:0000040	0.00184145913714486
MP:0000041	0.000964573833742547
MP:0000042	0.0186776569624693
MP:0000043	0.00482286916871273
MP:0000044	0.000613819712381621
MP:0000045	0.0188530340231498
MP:0000046	0.000438442651701157
MP:0000048	0.00359522974394949
MP:0000049	0.00824272185198176
MP:0000052	0.000175377060680463
MP:0000053	0.000175377060680463
MP:0000054	0.000438442651701157
MP:0000060	0.0113118204138899
MP:0000061	0.00236759031918625
MP:0000062	0.00719045948789898
MP:0000063	0.0173623290073658
MP:0000064	0.000613819712381621
MP:0000065	0.00245527884952648
MP:0000066	0.00429673798667134
MP:0000067	0.0033321641529288
MP:0000069	0.00219221325850579
MP:0000071	0.000526131182041389
MP:0000073	0.000175377060680463
MP:0000074	0.0219221325850579
MP:0000075	0.00105226236408278
MP:0000077	0.00429673798667134
MP:0000078	0.00245527884952648
MP:0000079	0.00254296737986671
MP:0000080	0.00113995089442301
MP:0000081	0.0016660820764644
MP:0000082	0.000263065591020695
MP:0000084	0.00245527884952648
MP:0000085	0.000964573833742547
MP:0000087	0.0014030164854437
MP:0000088	0.00543668888109435
MP:0000090	0.000350754121360926
MP:0000091	0.00149070501578394
MP:0000094	0.000438442651701157
MP:0000097	0.00394598386531042
MP:0000098	0.000964573833742547
MP:0000099	0.000350754121360926
MP:0000100	0.000789196773062083
MP:0000101	0.000350754121360926
MP:0000102	0.0064012627148369
MP:0000103	0.000526131182041389
MP:0000104	0.00675201683619782
MP:0000105	0.000350754121360926
MP:0000106	0.00350754121360926
MP:0000107	0.00675201683619782
MP:0000108	0.00175377060680463
MP:0000109	0.00543668888109435
MP:0000111	0.0195545422658716
MP:0000114	0.000438442651701157
MP:0000116	0.00903191862504384
MP:0000117	0.000350754121360926
MP:0000118	0.000789196773062083
MP:0000119	0.00298141003156787
MP:0000120	0.00420904945633111
MP:0000121	0.00184145913714486
MP:0000122	0.000438442651701157
MP:0000125	0.00210452472816556
MP:0000126	0.00122763942476324
MP:0000127	0.000263065591020695
MP:0000128	0.000789196773062083
MP:0000129	0.000526131182041389
MP:0000130	0.0229743949491407
MP:0000131	0.00271834444054718
MP:0000132	0.000526131182041389
MP:0000133	0.00368291827428972
MP:0000134	0.0106980007015082
MP:0000135	0.00762890213960014
MP:0000136	0.00710277095755875
MP:0000137	0.0328831988775868
MP:0000138	0.000526131182041389
MP:0000139	0.000350754121360926
MP:0000140	0.000438442651701157
MP:0000141	0.0047351806383725
MP:0000149	0.0033321641529288
MP:0000150	0.0199929849175728
MP:0000151	0.000613819712381621
MP:0000152	0.000526131182041389
MP:0000153	0.00254296737986671
MP:0000154	0.00675201683619782
MP:0000155	0.00403367239565065
MP:0000157	0.0174500175377061
MP:0000158	0.000438442651701157
MP:0000159	0.0049982462293932
MP:0000160	0.0144686075061382
MP:0000161	0.00315678709224833
MP:0000162	0.00289372150122764
MP:0000163	0.0287618379515959
MP:0000164	0.0147316730971589
MP:0000165	0.00982111539810593
MP:0000166	0.00701508242721852
MP:0000167	0.00131532795510347
MP:0000168	0.000964573833742547
MP:0000172	0.0134163451420554
MP:0000175	0.0016660820764644
MP:0000180	0.0279726411785338
MP:0000181	0.00771659066994037
MP:0000182	0.00377060680462995
MP:0000183	0.00412136092599088
MP:0000184	0.0110487548228692
MP:0000186	0.00701508242721852
MP:0000187	0.0326201332865661
MP:0000188	0.0441950192914767
MP:0000189	0.00911960715538408
MP:0000192	0.0249035426166257
MP:0000194	0.00359522974394949
MP:0000195	0.00315678709224833
MP:0000198	0.00447211504735181
MP:0000199	0.00412136092599088
MP:0000202	0.00876885303402315
MP:0000203	0.00622588565415644
MP:0000208	0.0135040336723956
MP:0000215	0.000526131182041389
MP:0000216	0.000438442651701157
MP:0000217	0.108295334970186
MP:0000218	0.0664679059978955
MP:0000219	0.0121010171869519
MP:0000220	0.0078042792002806
MP:0000221	0.0740968081374956
MP:0000222	0.00824272185198176
MP:0000223	0.00394598386531042
MP:0000226	0.0103472465801473
MP:0000228	0.0014030164854437
MP:0000229	0.00201683619782532
MP:0000230	0.0215713784636969
MP:0000231	0.00508593475973343
MP:0000233	0.00280603297088741
MP:0000238	0.00105226236408278
MP:0000239	0.00149070501578394
MP:0000240	0.0110487548228692
MP:0000242	0.00771659066994037
MP:0000243	0.00271834444054718
MP:0000245	0.0110487548228692
MP:0000248	0.0016660820764644
MP:0000249	0.0313924938618029
MP:0000250	0.00447211504735181
MP:0000255	0.00534900035075412
MP:0000256	0.000789196773062083
MP:0000259	0.040512101017187
MP:0000260	0.0286741494212557
MP:0000262	0.000701508242721852
MP:0000263	0.000876885303402315
MP:0000264	0.000876885303402315
MP:0000265	0.000438442651701157
MP:0000266	0.09847421957208
MP:0000267	0.0270957558751315
MP:0000269	0.00964573833742547
MP:0000270	0.00578744300245528
MP:0000272	0.0149070501578394
MP:0000273	0.00245527884952648
MP:0000274	0.0301648544370396
MP:0000275	0.00122763942476324
MP:0000276	0.00280603297088741
MP:0000277	0.00192914766748509
MP:0000278	0.0146439845668187
MP:0000279	0.00254296737986671
MP:0000280	0.00850578744300245
MP:0000281	0.0219221325850579
MP:0000282	0.00701508242721852
MP:0000284	0.00683970536653806
MP:0000285	0.0110487548228692
MP:0000286	0.00359522974394949
MP:0000287	0.000175377060680463
MP:0000288	0.0167485092949842
MP:0000291	0.00315678709224833
MP:0000292	0.0047351806383725
MP:0000293	0.00210452472816556
MP:0000295	0.00420904945633111
MP:0000296	0.00131532795510347
MP:0000297	0.00517362329007366
MP:0000298	0.00149070501578394
MP:0000299	0.000876885303402315
MP:0000300	0.000438442651701157
MP:0000301	0.00149070501578394
MP:0000304	0.00210452472816556
MP:0000313	0.126534549280954
MP:0000314	0.00122763942476324
MP:0000315	0.000789196773062083
MP:0000316	0.0176253945983865
MP:0000321	0.00438442651701157
MP:0000322	0.020080673447913
MP:0000324	0.00122763942476324
MP:0000327	0.000263065591020695
MP:0000328	0.000350754121360926
MP:0000332	0.000438442651701157
MP:0000333	0.00824272185198176
MP:0000334	0.0142055419151175
MP:0000336	0.00184145913714486
MP:0000339	0.000438442651701157
MP:0000341	0.000350754121360926
MP:0000343	0.00727814801823921
MP:0000344	0.000350754121360926
MP:0000346	0.000613819712381621
MP:0000348	0.00157839354612417
MP:0000350	0.0995264819361627
MP:0000351	0.0309540512101017
MP:0000352	0.0573482988425114
MP:0000358	0.101017186951947
MP:0000359	0.00394598386531042
MP:0000361	0.000350754121360926
MP:0000362	0.000613819712381621
MP:0000364	0.00350754121360926
MP:0000367	0.0455980357769204
MP:0000370	0.000526131182041389
MP:0000371	0.00587513153279551
MP:0000372	0.00254296737986671
MP:0000373	0.00429673798667134
MP:0000376	0.000526131182041389
MP:0000377	0.0137670992634163
MP:0000378	0.000789196773062083
MP:0000379	0.00394598386531042
MP:0000380	0.000701508242721852
MP:0000381	0.000438442651701157
MP:0000382	0.00184145913714486
MP:0000383	0.00175377060680463
MP:0000384	0.000789196773062083
MP:0000385	0.000263065591020695
MP:0000387	0.000263065591020695
MP:0000388	0.000350754121360926
MP:0000389	0.000263065591020695
MP:0000390	0.000175377060680463
MP:0000391	0.000175377060680463
MP:0000392	0.000526131182041389
MP:0000393	0.000175377060680463
MP:0000394	0.000613819712381621
MP:0000396	0.000613819712381621
MP:0000397	0.00131532795510347
MP:0000398	0.000263065591020695
MP:0000399	0.000263065591020695
MP:0000400	0.0014030164854437
MP:0000401	0.000263065591020695
MP:0000402	0.00184145913714486
MP:0000403	0.000263065591020695
MP:0000404	0.000175377060680463
MP:0000405	0.00131532795510347
MP:0000406	0.000263065591020695
MP:0000407	0.000438442651701157
MP:0000408	0.000350754121360926
MP:0000410	0.00175377060680463
MP:0000411	0.000438442651701157
MP:0000412	0.000175377060680463
MP:0000413	0.000876885303402315
MP:0000414	0.0102595580498071
MP:0000416	0.00692739389687829
MP:0000417	0.00131532795510347
MP:0000418	0.00315678709224833
MP:0000420	0.00227990178884602
MP:0000421	0.000964573833742547
MP:0000422	0.00122763942476324
MP:0000423	0.000438442651701157
MP:0000424	0.000964573833742547
MP:0000425	0.000438442651701157
MP:0000426	0.000175377060680463
MP:0000427	0.00508593475973343
MP:0000428	0.0955804980708523
MP:0000430	0.00105226236408278
MP:0000431	0.00122763942476324
MP:0000432	0.0737460540161347
MP:0000433	0.00666432830585759
MP:0000434	0.00184145913714486
MP:0000435	0.00289372150122764
MP:0000436	0.00955804980708523
MP:0000437	0.000175377060680463
MP:0000438	0.0537530690985619
MP:0000439	0.0014030164854437
MP:0000440	0.00719045948789898
MP:0000441	0.0016660820764644
MP:0000443	0.015520869870221
MP:0000445	0.0111364433532094
MP:0000446	0.000350754121360926
MP:0000447	0.0014030164854437
MP:0000448	0.00113995089442301
MP:0000449	0.000438442651701157
MP:0000450	0.000350754121360926
MP:0000451	0.000175377060680463
MP:0000452	0.0420904945633111
MP:0000453	0.000526131182041389
MP:0000454	0.0327955103472466
MP:0000455	0.0102595580498071
MP:0000457	0.000964573833742547
MP:0000458	0.0138547877937566
MP:0000459	0.0198176078568923
MP:0000460	0.0030690985619081
MP:0000461	0.00271834444054718
MP:0000462	0.0775166608207646
MP:0000464	0.00131532795510347
MP:0000465	0.00385829533497019
MP:0000466	0.000613819712381621
MP:0000467	0.0047351806383725
MP:0000468	0.00157839354612417
MP:0000469	0.000526131182041389
MP:0000470	0.012890213960014
MP:0000471	0.00324447562258857
MP:0000472	0.000526131182041389
MP:0000473	0.00175377060680463
MP:0000474	0.00289372150122764
MP:0000477	0.0311294282707822
MP:0000478	0.000613819712381621
MP:0000479	0.00210452472816556
MP:0000480	0.00394598386531042
MP:0000481	0.000701508242721852
MP:0000482	0.000175377060680463
MP:0000484	0.00385829533497019
MP:0000486	0.00131532795510347
MP:0000487	0.000263065591020695
MP:0000488	0.014380918975798
MP:0000489	0.0138547877937566
MP:0000490	0.00920729568572431
MP:0000491	0.00105226236408278
MP:0000492	0.00385829533497019
MP:0000493	0.00271834444054718
MP:0000494	0.00210452472816556
MP:0000495	0.00938267274640477
MP:0000496	0.0111364433532094
MP:0000497	0.000263065591020695
MP:0000498	0.000263065591020695
MP:0000499	0.000175377060680463
MP:0000500	0.000263065591020695
MP:0000501	0.00341985268326903
MP:0000503	0.000526131182041389
MP:0000505	0.00149070501578394
MP:0000507	0.000263065591020695
MP:0000508	0.00227990178884602
MP:0000510	0.000263065591020695
MP:0000511	0.0124517713083129
MP:0000512	0.00227990178884602
MP:0000516	0.0669063486495966
MP:0000519	0.00771659066994037
MP:0000520	0.0047351806383725
MP:0000521	0.0277972641178534
MP:0000522	0.00324447562258857
MP:0000523	0.0134163451420554
MP:0000524	0.000175377060680463
MP:0000525	0.000964573833742547
MP:0000526	0.000350754121360926
MP:0000527	0.00876885303402315
MP:0000528	0.00175377060680463
MP:0000530	0.00657663977551736
MP:0000531	0.00201683619782532
MP:0000532	0.000789196773062083
MP:0000533	0.0014030164854437
MP:0000534	0.00631357418449667
MP:0000535	0.000263065591020695
MP:0000536	0.00254296737986671
MP:0000537	0.00175377060680463
MP:0000538	0.00438442651701157
MP:0000539	0.00175377060680463
MP:0000540	0.000964573833742547
MP:0000542	0.00219221325850579
MP:0000543	0.000263065591020695
MP:0000544	0.000263065591020695
MP:0000547	0.00868116450368292
MP:0000548	0.000350754121360926
MP:0000549	0.000789196773062083
MP:0000550	0.0138547877937566
MP:0000551	0.000438442651701157
MP:0000552	0.00648895124517713
MP:0000553	0.000876885303402315
MP:0000554	0.00377060680462995
MP:0000555	0.000701508242721852
MP:0000556	0.0252542967379867
MP:0000557	0.000613819712381621
MP:0000558	0.0120133286566117
MP:0000559	0.0139424763240968
MP:0000561	0.000526131182041389
MP:0000562	0.0107856892318485
MP:0000564	0.00771659066994037
MP:0000565	0.00359522974394949
MP:0000566	0.00105226236408278
MP:0000567	0.000263065591020695
MP:0000568	0.000701508242721852
MP:0000569	0.000613819712381621
MP:0000571	0.00157839354612417
MP:0000572	0.0289372150122764
MP:0000573	0.000263065591020695
MP:0000574	0.00324447562258857
MP:0000575	0.00219221325850579
MP:0000576	0.000964573833742547
MP:0000577	0.000350754121360926
MP:0000578	0.000613819712381621
MP:0000579	0.00263065591020694
MP:0000580	0.000964573833742547
MP:0000582	0.000263065591020695
MP:0000583	0.000789196773062083
MP:0000585	0.0111364433532094
MP:0000588	0.00131532795510347
MP:0000589	0.000526131182041389
MP:0000592	0.00876885303402315
MP:0000596	0.00482286916871273
MP:0000597	0.00122763942476324
MP:0000598	0.0819010873377762
MP:0000599	0.0168361978253244
MP:0000600	0.00526131182041389
MP:0000601	0.0161346895826026
MP:0000602	0.00149070501578394
MP:0000603	0.0064012627148369
MP:0000604	0.00263065591020694
MP:0000606	0.00149070501578394
MP:0000607	0.0113995089442301
MP:0000608	0.000613819712381621
MP:0000609	0.0290249035426166
MP:0000610	0.000876885303402315
MP:0000611	0.00149070501578394
MP:0000613	0.00569975447211505
MP:0000614	0.000438442651701157
MP:0000615	0.000438442651701157
MP:0000616	0.000263065591020695
MP:0000617	0.000263065591020695
MP:0000618	0.000350754121360926
MP:0000619	0.000438442651701157
MP:0000620	0.000263065591020695
MP:0000621	0.000263065591020695
MP:0000622	0.000350754121360926
MP:0000623	0.00149070501578394
MP:0000624	0.000263065591020695
MP:0000627	0.0157839354612417
MP:0000628	0.0108733777621887
MP:0000629	0.000613819712381621
MP:0000630	0.000876885303402315
MP:0000631	0.0105226236408278
MP:0000632	0.000350754121360926
MP:0000633	0.00841809891266222
MP:0000635	0.000613819712381621
MP:0000636	0.00105226236408278
MP:0000639	0.00850578744300245
MP:0000640	0.000526131182041389
MP:0000642	0.00201683619782532
MP:0000643	0.000263065591020695
MP:0000644	0.00350754121360926
MP:0000645	0.000350754121360926
MP:0000646	0.000526131182041389
MP:0000647	0.00657663977551736
MP:0000648	0.000701508242721852
MP:0000649	0.000263065591020695
MP:0000650	0.00157839354612417
MP:0000652	0.00219221325850579
MP:0000653	0.0717292178183094
MP:0000654	0.00113995089442301
MP:0000655	0.000175377060680463
MP:0000659	0.000701508242721852
MP:0000660	0.000263065591020695
MP:0000661	0.000613819712381621
MP:0000662	0.00385829533497019
MP:0000664	0.000701508242721852
MP:0000665	0.000350754121360926
MP:0000666	0.000526131182041389
MP:0000671	0.000350754121360926
MP:0000674	0.000876885303402315
MP:0000675	0.000701508242721852
MP:0000676	0.00122763942476324
MP:0000678	0.00192914766748509
MP:0000679	0.000438442651701157
MP:0000680	0.00105226236408278
MP:0000681	0.00455980357769204
MP:0000683	0.000350754121360926
MP:0000685	0.166169764994739
MP:0000687	0.00149070501578394
MP:0000688	0.00289372150122764
MP:0000689	0.069712381620484
MP:0000690	0.00157839354612417
MP:0000691	0.0357769203788144
MP:0000692	0.01894072255349
MP:0000693	0.00762890213960014
MP:0000694	0.00955804980708523
MP:0000696	0.00771659066994037
MP:0000700	0.000701508242721852
MP:0000701	0.0149947386881796
MP:0000702	0.0102595580498071
MP:0000703	0.0342862153630305
MP:0000704	0.00149070501578394
MP:0000705	0.00122763942476324
MP:0000706	0.0199052963872326
MP:0000708	0.00271834444054718
MP:0000709	0.00561206594177482
MP:0000711	0.00201683619782532
MP:0000714	0.00289372150122764
MP:0000715	0.0112241318835496
MP:0000716	0.132321992283409
MP:0000717	0.0794458084882497
MP:0000726	0.00692739389687829
MP:0000727	0.000789196773062083
MP:0000729	0.00455980357769204
MP:0000730	0.000876885303402315
MP:0000731	0.000350754121360926
MP:0000732	0.000175377060680463
MP:0000733	0.00710277095755875
MP:0000734	0.0014030164854437
MP:0000736	0.000438442651701157
MP:0000737	0.0016660820764644
MP:0000738	0.0215713784636969
MP:0000740	0.00315678709224833
MP:0000741	0.000526131182041389
MP:0000742	0.000263065591020695
MP:0000743	0.0049982462293932
MP:0000745	0.0201683619782532
MP:0000746	0.00894423009470361
MP:0000747	0.00771659066994037
MP:0000748	0.00289372150122764
MP:0000749	0.00412136092599088
MP:0000750	0.00482286916871273
MP:0000751	0.00447211504735181
MP:0000752	0.00324447562258857
MP:0000753	0.009470361276745
MP:0000754	0.00219221325850579
MP:0000755	0.00578744300245528
MP:0000756	0.000876885303402315
MP:0000757	0.0016660820764644
MP:0000759	0.0341985268326903
MP:0000761	0.00236759031918625
MP:0000762	0.0080673447913013
MP:0000763	0.000701508242721852
MP:0000764	0.00201683619782532
MP:0000765	0.000350754121360926
MP:0000766	0.000263065591020695
MP:0000767	0.0102595580498071
MP:0000771	0.0237635917222027
MP:0000774	0.0185899684321291
MP:0000776	0.00192914766748509
MP:0000777	0.000613819712381621
MP:0000778	0.0148193616274991
MP:0000780	0.0101718695194669
MP:0000781	0.00350754121360926
MP:0000783	0.0773412837600842
MP:0000784	0.00192914766748509
MP:0000785	0.000876885303402315
MP:0000786	0.00157839354612417
MP:0000787	0.0620834794808839
MP:0000788	0.0240266573132234
MP:0000789	0.000789196773062083
MP:0000790	0.00315678709224833
MP:0000791	0.000263065591020695
MP:0000792	0.0016660820764644
MP:0000794	0.00280603297088741
MP:0000795	0.000175377060680463
MP:0000796	0.000175377060680463
MP:0000797	0.000175377060680463
MP:0000798	0.00105226236408278
MP:0000799	0.000263065591020695
MP:0000800	0.000175377060680463
MP:0000801	0.0253419852683269
MP:0000802	0.000175377060680463
MP:0000803	0.000175377060680463
MP:0000804	0.00113995089442301
MP:0000805	0.00105226236408278
MP:0000807	0.0247281655559453
MP:0000808	0.00192914766748509
MP:0000809	0.000526131182041389
MP:0000811	0.0016660820764644
MP:0000812	0.00666432830585759
MP:0000813	0.00736583654857945
MP:0000814	0.000613819712381621
MP:0000815	0.00491055769905296
MP:0000818	0.00149070501578394
MP:0000819	0.0102595580498071
MP:0000820	0.00341985268326903
MP:0000821	0.000263065591020695
MP:0000822	0.0205191160996142
MP:0000823	0.0116625745352508
MP:0000825	0.00491055769905296
MP:0000826	0.00569975447211505
MP:0000827	0.00280603297088741
MP:0000828	0.00227990178884602
MP:0000829	0.000964573833742547
MP:0000830	0.0220098211153981
MP:0000831	0.000350754121360926
MP:0000832	0.00447211504735181
MP:0000833	0.000350754121360926
MP:0000834	0.000263065591020695
MP:0000835	0.000263065591020695
MP:0000836	0.00157839354612417
MP:0000837	0.00368291827428972
MP:0000839	0.000263065591020695
MP:0000840	0.000964573833742547
MP:0000841	0.0383198877586812
MP:0000842	0.000263065591020695
MP:0000843	0.000438442651701157
MP:0000844	0.000350754121360926
MP:0000846	0.00280603297088741
MP:0000847	0.0346369694843914
MP:0000848	0.00447211504735181
MP:0000849	0.0319186250438443
MP:0000850	0.00131532795510347
MP:0000851	0.00149070501578394
MP:0000852	0.00999649245878639
MP:0000853	0.000789196773062083
MP:0000854	0.00876885303402315
MP:0000855	0.000175377060680463
MP:0000856	0.000438442651701157
MP:0000857	0.00561206594177482
MP:0000858	0.00517362329007366
MP:0000859	0.00254296737986671
MP:0000860	0.00157839354612417
MP:0000861	0.000789196773062083
MP:0000862	0.000438442651701157
MP:0000863	0.000175377060680463
MP:0000864	0.0033321641529288
MP:0000865	0.000438442651701157
MP:0000866	0.000964573833742547
MP:0000867	0.000876885303402315
MP:0000868	0.000350754121360926
MP:0000869	0.000789196773062083
MP:0000870	0.000263065591020695
MP:0000871	0.000263065591020695
MP:0000872	0.00464749210803227
MP:0000873	0.00149070501578394
MP:0000874	0.000175377060680463
MP:0000875	0.0171869519466854
MP:0000876	0.00631357418449667
MP:0000877	0.0157839354612417
MP:0000878	0.00517362329007366
MP:0000879	0.000350754121360926
MP:0000880	0.0049982462293932
MP:0000884	0.000613819712381621
MP:0000885	0.00254296737986671
MP:0000886	0.00762890213960014
MP:0000887	0.000263065591020695
MP:0000888	0.000438442651701157
MP:0000889	0.00517362329007366
MP:0000890	0.00254296737986671
MP:0000897	0.0111364433532094
MP:0000898	0.000438442651701157
MP:0000899	0.00298141003156787
MP:0000900	0.000263065591020695
MP:0000901	0.000175377060680463
MP:0000904	0.0016660820764644
MP:0000905	0.000438442651701157
MP:0000906	0.000789196773062083
MP:0000907	0.000350754121360926
MP:0000908	0.000263065591020695
MP:0000909	0.00149070501578394
MP:0000910	0.000701508242721852
MP:0000911	0.000526131182041389
MP:0000912	0.000263065591020695
MP:0000913	0.0574359873728516
MP:0000914	0.021220624342336
MP:0000917	0.00131532795510347
MP:0000919	0.00122763942476324
MP:0000920	0.0131532795510347
MP:0000921	0.00683970536653806
MP:0000923	0.000964573833742547
MP:0000924	0.000263065591020695
MP:0000925	0.00368291827428972
MP:0000926	0.00184145913714486
MP:0000927	0.000438442651701157
MP:0000928	0.00622588565415644
MP:0000929	0.017800771659067
MP:0000930	0.0030690985619081
MP:0000932	0.00184145913714486
MP:0000933	0.00192914766748509
MP:0000934	0.00982111539810593
MP:0000935	0.000526131182041389
MP:0000936	0.0014030164854437
MP:0000937	0.0131532795510347
MP:0000938	0.0033321641529288
MP:0000939	0.0047351806383725
MP:0000940	0.0033321641529288
MP:0000947	0.0122763942476324
MP:0000948	0.00403367239565065
MP:0000950	0.0107856892318485
MP:0000951	0.00236759031918625
MP:0000952	0.0211329358119958
MP:0000953	0.00385829533497019
MP:0000954	0.000789196773062083
MP:0000955	0.0229743949491407
MP:0000956	0.00105226236408278
MP:0000958	0.000613819712381621
MP:0000959	0.0577867414942126
MP:0000960	0.0186776569624693
MP:0000961	0.00841809891266222
MP:0000962	0.000789196773062083
MP:0000963	0.00105226236408278
MP:0000964	0.00201683619782532
MP:0000965	0.0385829533497019
MP:0000966	0.0142932304454577
MP:0000968	0.00797965626096107
MP:0000969	0.000350754121360926
MP:0000970	0.000175377060680463
MP:0000971	0.000175377060680463
MP:0000972	0.0205191160996142
MP:0000973	0.000789196773062083
MP:0000974	0.000175377060680463
MP:0000975	0.000175377060680463
MP:0000976	0.000175377060680463
MP:0000977	0.000175377060680463
MP:0000978	0.000175377060680463
MP:0000979	0.000263065591020695
MP:0000980	0.000263065591020695
MP:0000981	0.000175377060680463
MP:0000982	0.000175377060680463
MP:0000983	0.000175377060680463
MP:0000984	0.000175377060680463
MP:0000985	0.000350754121360926
MP:0000986	0.000175377060680463
MP:0000987	0.000175377060680463
MP:0000988	0.000438442651701157
MP:0000989	0.000175377060680463
MP:0000990	0.00157839354612417
MP:0000991	0.000263065591020695
MP:0000992	0.000263065591020695
MP:0000993	0.000175377060680463
MP:0000994	0.000263065591020695
MP:0000995	0.000175377060680463
MP:0000996	0.000263065591020695
MP:0000997	0.000526131182041389
MP:0000998	0.000175377060680463
MP:0000999	0.000438442651701157
MP:0001000	0.000350754121360926
MP:0001001	0.00271834444054718
MP:0001002	0.000701508242721852
MP:0001003	0.000350754121360926
MP:0001004	0.0153454928095405
MP:0001005	0.00569975447211505
MP:0001006	0.00534900035075412
MP:0001007	0.00350754121360926
MP:0001008	0.00289372150122764
MP:0001009	0.000263065591020695
MP:0001010	0.000263065591020695
MP:0001011	0.00201683619782532
MP:0001012	0.000175377060680463
MP:0001013	0.000438442651701157
MP:0001014	0.000438442651701157
MP:0001015	0.00105226236408278
MP:0001016	0.000175377060680463
MP:0001017	0.000701508242721852
MP:0001019	0.000876885303402315
MP:0001020	0.000175377060680463
MP:0001021	0.000789196773062083
MP:0001022	0.000876885303402315
MP:0001023	0.000263065591020695
MP:0001024	0.000526131182041389
MP:0001025	0.00113995089442301
MP:0001026	0.000263065591020695
MP:0001032	0.000175377060680463
MP:0001033	0.0014030164854437
MP:0001034	0.00113995089442301
MP:0001035	0.000350754121360926
MP:0001036	0.000350754121360926
MP:0001037	0.000438442651701157
MP:0001038	0.00105226236408278
MP:0001040	0.000175377060680463
MP:0001044	0.00298141003156787
MP:0001045	0.0014030164854437
MP:0001046	0.00219221325850579
MP:0001047	0.000263065591020695
MP:0001048	0.000964573833742547
MP:0001049	0.000175377060680463
MP:0001051	0.00797965626096107
MP:0001052	0.00298141003156787
MP:0001053	0.00771659066994037
MP:0001054	0.000526131182041389
MP:0001055	0.000613819712381621
MP:0001056	0.0170115748860049
MP:0001059	0.000789196773062083
MP:0001061	0.00131532795510347
MP:0001062	0.000350754121360926
MP:0001063	0.000876885303402315
MP:0001064	0.000438442651701157
MP:0001065	0.00324447562258857
MP:0001066	0.000438442651701157
MP:0001067	0.000263065591020695
MP:0001068	0.000526131182041389
MP:0001070	0.000438442651701157
MP:0001071	0.00271834444054718
MP:0001072	0.00201683619782532
MP:0001073	0.00227990178884602
MP:0001074	0.00227990178884602
MP:0001075	0.000438442651701157
MP:0001076	0.000964573833742547
MP:0001077	0.00929498421606454
MP:0001078	0.00227990178884602
MP:0001079	0.000263065591020695
MP:0001080	0.000438442651701157
MP:0001081	0.0139424763240968
MP:0001082	0.00184145913714486
MP:0001083	0.000964573833742547
MP:0001084	0.0014030164854437
MP:0001085	0.00105226236408278
MP:0001086	0.000350754121360926
MP:0001087	0.00122763942476324
MP:0001088	0.000964573833742547
MP:0001089	0.000263065591020695
MP:0001092	0.00482286916871273
MP:0001093	0.00149070501578394
MP:0001094	0.000175377060680463
MP:0001095	0.000350754121360926
MP:0001096	0.0030690985619081
MP:0001097	0.000438442651701157
MP:0001098	0.000263065591020695
MP:0001100	0.00245527884952648
MP:0001101	0.000613819712381621
MP:0001102	0.000350754121360926
MP:0001105	0.00394598386531042
MP:0001106	0.00394598386531042
MP:0001107	0.000964573833742547
MP:0001108	0.000438442651701157
MP:0001109	0.000263065591020695
MP:0001116	0.0440196422307962
MP:0001117	0.0164854437039635
MP:0001119	0.0353384777271133
MP:0001120	0.0142055419151175
MP:0001121	0.0014030164854437
MP:0001123	0.000964573833742547
MP:0001124	0.0443703963521571
MP:0001125	0.00929498421606454
MP:0001126	0.0255173623290074
MP:0001127	0.0120133286566117
MP:0001128	0.000613819712381621
MP:0001129	0.00385829533497019
MP:0001130	0.00841809891266222
MP:0001131	0.0174500175377061
MP:0001132	0.00289372150122764
MP:0001133	0.000263065591020695
MP:0001134	0.0049982462293932
MP:0001135	0.00122763942476324
MP:0001136	0.000438442651701157
MP:0001137	0.000438442651701157
MP:0001138	0.000263065591020695
MP:0001139	0.00447211504735181
MP:0001140	0.000964573833742547
MP:0001141	0.000175377060680463
MP:0001142	0.00280603297088741
MP:0001143	0.000526131182041389
MP:0001144	0.00175377060680463
MP:0001145	0.0620834794808839
MP:0001146	0.0534900035075412
MP:0001147	0.0396352157137846
MP:0001148	0.0064012627148369
MP:0001149	0.00447211504735181
MP:0001150	0.000263065591020695
MP:0001151	0.000175377060680463
MP:0001152	0.00394598386531042
MP:0001153	0.00736583654857945
MP:0001154	0.00727814801823921
MP:0001155	0.017800771659067
MP:0001156	0.0555945282357068
MP:0001157	0.00412136092599088
MP:0001158	0.00517362329007366
MP:0001159	0.000613819712381621
MP:0001163	0.00122763942476324
MP:0001167	0.000964573833742547
MP:0001168	0.00157839354612417
MP:0001169	0.000876885303402315
MP:0001170	0.000263065591020695
MP:0001175	0.0440196422307962
MP:0001176	0.0122763942476324
MP:0001177	0.00894423009470361
MP:0001178	0.0047351806383725
MP:0001179	0.00341985268326903
MP:0001181	0.00105226236408278
MP:0001182	0.00429673798667134
MP:0001183	0.00359522974394949
MP:0001184	0.000438442651701157
MP:0001186	0.0361276745001754
MP:0001188	0.00341985268326903
MP:0001189	0.000701508242721852
MP:0001190	0.00315678709224833
MP:0001191	0.0174500175377061
MP:0001192	0.00403367239565065
MP:0001193	0.000964573833742547
MP:0001194	0.00631357418449667
MP:0001195	0.00201683619782532
MP:0001196	0.00219221325850579
MP:0001197	0.000350754121360926
MP:0001198	0.0014030164854437
MP:0001199	0.0033321641529288
MP:0001200	0.00298141003156787
MP:0001201	0.0014030164854437
MP:0001202	0.000876885303402315
MP:0001203	0.00113995089442301
MP:0001204	0.000613819712381621
MP:0001208	0.00254296737986671
MP:0001209	0.00263065591020694
MP:0001210	0.000175377060680463
MP:0001211	0.00289372150122764
MP:0001212	0.00833041038232199
MP:0001213	0.000701508242721852
MP:0001214	0.000701508242721852
MP:0001215	0.000175377060680463
MP:0001216	0.0231497720098211
MP:0001217	0.000263065591020695
MP:0001218	0.00263065591020694
MP:0001219	0.00736583654857945
MP:0001220	0.000701508242721852
MP:0001221	0.000438442651701157
MP:0001222	0.00552437741143458
MP:0001224	0.00149070501578394
MP:0001230	0.000701508242721852
MP:0001231	0.00341985268326903
MP:0001232	0.000263065591020695
MP:0001233	0.00149070501578394
MP:0001234	0.000263065591020695
MP:0001235	0.000350754121360926
MP:0001236	0.00561206594177482
MP:0001237	0.000263065591020695
MP:0001238	0.000438442651701157
MP:0001239	0.0061381971238162
MP:0001240	0.0113118204138899
MP:0001241	0.000964573833742547
MP:0001242	0.0080673447913013
MP:0001243	0.00964573833742547
MP:0001244	0.00175377060680463
MP:0001245	0.00201683619782532
MP:0001246	0.00192914766748509
MP:0001247	0.000876885303402315
MP:0001251	0.000175377060680463
MP:0001253	0.00219221325850579
MP:0001254	0.000175377060680463
MP:0001255	0.00219221325850579
MP:0001256	0.0199929849175728
MP:0001257	0.00263065591020694
MP:0001258	0.017800771659067
MP:0001259	0.170729568572431
MP:0001260	0.0243774114345844
MP:0001261	0.00868116450368292
MP:0001262	0.139074009119607
MP:0001263	0.0252542967379867
MP:0001264	0.0251666082076464
MP:0001265	0.182129077516661
MP:0001267	0.000701508242721852
MP:0001268	0.000526131182041389
MP:0001270	0.00596282006313574
MP:0001272	0.00289372150122764
MP:0001273	0.00254296737986671
MP:0001274	0.00254296737986671
MP:0001277	0.000175377060680463
MP:0001278	0.000613819712381621
MP:0001279	0.000876885303402315
MP:0001280	0.000613819712381621
MP:0001281	0.000175377060680463
MP:0001282	0.00149070501578394
MP:0001283	0.000613819712381621
MP:0001284	0.00201683619782532
MP:0001286	0.0213960014030165
MP:0001288	0.00175377060680463
MP:0001289	0.00184145913714486
MP:0001290	0.00280603297088741
MP:0001292	0.00157839354612417
MP:0001293	0.00683970536653806
MP:0001296	0.000701508242721852
MP:0001297	0.0160470010522624
MP:0001299	0.00605050859347597
MP:0001300	0.00227990178884602
MP:0001302	0.00569975447211505
MP:0001303	0.0215713784636969
MP:0001304	0.0148193616274991
MP:0001305	0.000175377060680463
MP:0001306	0.00491055769905296
MP:0001307	0.00113995089442301
MP:0001308	0.000526131182041389
MP:0001309	0.000438442651701157
MP:0001310	0.00113995089442301
MP:0001312	0.0136794107330761
MP:0001313	0.00184145913714486
MP:0001314	0.00587513153279551
MP:0001316	0.000613819712381621
MP:0001317	0.00455980357769204
MP:0001318	0.000175377060680463
MP:0001319	0.00131532795510347
MP:0001320	0.000964573833742547
MP:0001322	0.00920729568572431
MP:0001324	0.0134163451420554
MP:0001325	0.0449842160645388
MP:0001326	0.009470361276745
MP:0001327	0.00561206594177482
MP:0001328	0.00201683619782532
MP:0001329	0.000789196773062083
MP:0001330	0.00754121360925991
MP:0001332	0.00105226236408278
MP:0001333	0.00122763942476324
MP:0001334	0.000438442651701157
MP:0001337	0.000964573833742547
MP:0001340	0.0178884601894072
MP:0001341	0.00122763942476324
MP:0001343	0.000175377060680463
MP:0001344	0.00201683619782532
MP:0001345	0.000438442651701157
MP:0001346	0.00192914766748509
MP:0001347	0.000613819712381621
MP:0001348	0.00219221325850579
MP:0001349	0.000613819712381621
MP:0001353	0.00394598386531042
MP:0001354	0.00184145913714486
MP:0001355	0.000438442651701157
MP:0001356	0.000613819712381621
MP:0001357	0.000526131182041389
MP:0001358	0.000263065591020695
MP:0001360	0.0108733777621887
MP:0001361	0.00149070501578394
MP:0001362	0.0270957558751315
MP:0001363	0.0162223781129428
MP:0001364	0.0118379515959313
MP:0001375	0.000438442651701157
MP:0001376	0.000789196773062083
MP:0001377	0.00271834444054718
MP:0001378	0.000876885303402315
MP:0001379	0.0014030164854437
MP:0001380	0.0016660820764644
MP:0001382	0.00298141003156787
MP:0001384	0.00175377060680463
MP:0001385	0.00157839354612417
MP:0001386	0.00885654156436338
MP:0001388	0.0152578042792003
MP:0001389	0.000613819712381621
MP:0001391	0.00157839354612417
MP:0001392	0.108470712030866
MP:0001393	0.0208698702209751
MP:0001394	0.0112241318835496
MP:0001395	0.00219221325850579
MP:0001396	0.00105226236408278
MP:0001399	0.0326201332865661
MP:0001400	0.000876885303402315
MP:0001401	0.000438442651701157
MP:0001402	0.0303402314977201
MP:0001404	0.00236759031918625
MP:0001405	0.0349877236057524
MP:0001406	0.0273588214661522
MP:0001407	0.00517362329007366
MP:0001408	0.017800771659067
MP:0001409	0.00315678709224833
MP:0001410	0.00385829533497019
MP:0001411	0.000964573833742547
MP:0001412	0.00131532795510347
MP:0001413	0.0130655910206945
MP:0001415	0.00341985268326903
MP:0001417	0.00762890213960014
MP:0001422	0.0118379515959313
MP:0001423	0.00227990178884602
MP:0001425	0.00289372150122764
MP:0001426	0.0030690985619081
MP:0001428	0.000263065591020695
MP:0001429	0.00675201683619782
MP:0001431	0.0448088390038583
MP:0001432	0.0016660820764644
MP:0001433	0.00569975447211505
MP:0001435	0.00149070501578394
MP:0001436	0.00982111539810593
MP:0001437	0.000526131182041389
MP:0001438	0.0102595580498071
MP:0001440	0.0100841809891266
MP:0001441	0.00482286916871273
MP:0001442	0.00236759031918625
MP:0001443	0.000876885303402315
MP:0001446	0.000438442651701157
MP:0001447	0.00271834444054718
MP:0001448	0.000438442651701157
MP:0001454	0.00894423009470361
MP:0001458	0.00683970536653806
MP:0001460	0.000789196773062083
MP:0001462	0.0078042792002806
MP:0001463	0.0198176078568923
MP:0001468	0.0160470010522624
MP:0001469	0.0133286566117152
MP:0001473	0.0112241318835496
MP:0001475	0.00350754121360926
MP:0001485	0.0049982462293932
MP:0001486	0.0156085584005612
MP:0001488	0.0049982462293932
MP:0001489	0.00841809891266222
MP:0001490	0.000350754121360926
MP:0001491	0.00192914766748509
MP:0001492	0.0014030164854437
MP:0001496	0.00157839354612417
MP:0001499	0.00131532795510347
MP:0001500	0.000438442651701157
MP:0001501	0.00587513153279551
MP:0001504	0.0178884601894072
MP:0001505	0.00815503332164153
MP:0001506	0.000876885303402315
MP:0001510	0.0441073307611364
MP:0001511	0.00394598386531042
MP:0001512	0.00113995089442301
MP:0001513	0.0162223781129428
MP:0001515	0.0147316730971589
MP:0001516	0.0634864959663276
MP:0001522	0.00692739389687829
MP:0001523	0.00754121360925991
MP:0001524	0.00447211504735181
MP:0001525	0.00955804980708523
MP:0001526	0.0014030164854437
MP:0001527	0.000526131182041389
MP:0001529	0.0047351806383725
MP:0001533	0.0523500526131182
MP:0001539	0.00219221325850579
MP:0001541	0.0064012627148369
MP:0001542	0.00631357418449667
MP:0001544	0.126183795159593
MP:0001545	0.131708172571028
MP:0001547	0.0703262013328657
MP:0001548	0.00192914766748509
MP:0001552	0.0127148368993336
MP:0001553	0.0107856892318485
MP:0001554	0.00561206594177482
MP:0001556	0.00438442651701157
MP:0001559	0.00929498421606454
MP:0001560	0.0337600841809891
MP:0001562	0.00692739389687829
MP:0001565	0.0061381971238162
MP:0001566	0.00201683619782532
MP:0001569	0.00464749210803227
MP:0001570	0.0242897229042441
MP:0001573	0.009470361276745
MP:0001574	0.0207821816906349
MP:0001575	0.0181515257804279
MP:0001577	0.0257804279200281
MP:0001585	0.0033321641529288
MP:0001586	0.0193791652051912
MP:0001588	0.0179761487197475
MP:0001589	0.00666432830585759
MP:0001596	0.00263065591020694
MP:0001598	0.000175377060680463
MP:0001599	0.00122763942476324
MP:0001601	0.0109610662925289
MP:0001602	0.00131532795510347
MP:0001603	0.000438442651701157
MP:0001606	0.00394598386531042
MP:0001613	0.00631357418449667
MP:0001614	0.091283760084181
MP:0001619	0.00534900035075412
MP:0001622	0.00482286916871273
MP:0001625	0.0149070501578394
MP:0001627	0.00350754121360926
MP:0001629	0.0156962469309014
MP:0001633	0.00175377060680463
MP:0001634	0.0239389687828832
MP:0001636	0.00552437741143458
MP:0001648	0.0999649245878639
MP:0001649	0.000175377060680463
MP:0001650	0.00289372150122764
MP:0001652	0.000613819712381621
MP:0001653	0.000350754121360926
MP:0001654	0.00631357418449667
MP:0001655	0.000876885303402315
MP:0001656	0.0014030164854437
MP:0001657	0.0513854787793757
MP:0001658	0.00324447562258857
MP:0001661	0.00184145913714486
MP:0001663	0.0472641178533848
MP:0001664	0.00876885303402315
MP:0001665	0.000613819712381621
MP:0001666	0.00464749210803227
MP:0001668	0.000263065591020695
MP:0001669	0.000526131182041389
MP:0001670	0.000701508242721852
MP:0001671	0.000613819712381621
MP:0001672	0.0815503332164153
MP:0001674	0.0115748860049106
MP:0001675	0.00447211504735181
MP:0001676	0.00210452472816556
MP:0001677	0.000526131182041389
MP:0001678	0.000526131182041389
MP:0001679	0.000438442651701157
MP:0001680	0.0064012627148369
MP:0001683	0.00596282006313574
MP:0001684	0.00192914766748509
MP:0001685	0.00429673798667134
MP:0001687	0.000438442651701157
MP:0001688	0.0167485092949842
MP:0001689	0.00377060680462995
MP:0001690	0.00385829533497019
MP:0001691	0.00280603297088741
MP:0001693	0.00324447562258857
MP:0001694	0.00192914766748509
MP:0001695	0.0275341985268327
MP:0001696	0.00455980357769204
MP:0001697	0.0505085934759733
MP:0001698	0.0493686425815503
MP:0001699	0.000964573833742547
MP:0001700	0.0148193616274991
MP:0001701	0.00587513153279551
MP:0001704	0.00201683619782532
MP:0001705	0.00113995089442301
MP:0001706	0.00526131182041389
MP:0001710	0.000789196773062083
MP:0001711	0.0297264117853385
MP:0001712	0.011750263065591
MP:0001713	0.00385829533497019
MP:0001714	0.00105226236408278
MP:0001715	0.00157839354612417
MP:0001716	0.0152578042792003
MP:0001717	0.000789196773062083
MP:0001718	0.0163100666432831
MP:0001719	0.00561206594177482
MP:0001721	0.0014030164854437
MP:0001722	0.00692739389687829
MP:0001723	0.00210452472816556
MP:0001724	0.00175377060680463
MP:0001725	0.00236759031918625
MP:0001726	0.00762890213960014
MP:0001727	0.00517362329007366
MP:0001728	0.00227990178884602
MP:0001729	0.00131532795510347
MP:0001730	0.0244650999649246
MP:0001731	0.0716415292879691
MP:0001732	0.0694493160294633
MP:0001739	0.00201683619782532
MP:0001740	0.000263065591020695
MP:0001742	0.000350754121360926
MP:0001743	0.000263065591020695
MP:0001744	0.000526131182041389
MP:0001745	0.00464749210803227
MP:0001746	0.0014030164854437
MP:0001747	0.000263065591020695
MP:0001748	0.00131532795510347
MP:0001749	0.000438442651701157
MP:0001750	0.0033321641529288
MP:0001751	0.00289372150122764
MP:0001752	0.00122763942476324
MP:0001753	0.000175377060680463
MP:0001754	0.000263065591020695
MP:0001756	0.0121887057172922
MP:0001758	0.00219221325850579
MP:0001759	0.00201683619782532
MP:0001760	0.000350754121360926
MP:0001761	0.000701508242721852
MP:0001762	0.00762890213960014
MP:0001764	0.300157839354612
MP:0001765	0.0334093300596282
MP:0001770	0.00815503332164153
MP:0001771	0.00210452472816556
MP:0001775	0.000526131182041389
MP:0001776	0.00236759031918625
MP:0001777	0.00464749210803227
MP:0001778	0.00648895124517713
MP:0001780	0.00359522974394949
MP:0001781	0.0187653454928095
MP:0001783	0.00648895124517713
MP:0001784	0.0555068397053665
MP:0001785	0.0345492809540512
MP:0001786	0.00508593475973343
MP:0001787	0.00701508242721852
MP:0001788	0.000964573833742547
MP:0001790	0.19686075061382
MP:0001792	0.00341985268326903
MP:0001793	0.0491055769905296
MP:0001798	0.00377060680462995
MP:0001800	0.042792002806033
MP:0001802	0.00438442651701157
MP:0001805	0.0194668537355314
MP:0001806	0.00920729568572431
MP:0001807	0.0049982462293932
MP:0001819	0.115924237109786
MP:0001823	0.0116625745352508
MP:0001824	0.00122763942476324
MP:0001825	0.00298141003156787
MP:0001828	0.0270080673447913
MP:0001829	0.00236759031918625
MP:0001830	0.000789196773062083
MP:0001835	0.00622588565415644
MP:0001836	0.0014030164854437
MP:0001837	0.000438442651701157
MP:0001838	0.000350754121360926
MP:0001839	0.00122763942476324
MP:0001840	0.000263065591020695
MP:0001841	0.00105226236408278
MP:0001844	0.0339354612416696
MP:0001845	0.0993511048754823
MP:0001846	0.0820764643984567
MP:0001847	0.00210452472816556
MP:0001848	0.000175377060680463
MP:0001849	0.00359522974394949
MP:0001850	0.00280603297088741
MP:0001851	0.00622588565415644
MP:0001852	0.00236759031918625
MP:0001853	0.00341985268326903
MP:0001854	0.000263065591020695
MP:0001855	0.00122763942476324
MP:0001856	0.00149070501578394
MP:0001857	0.000350754121360926
MP:0001858	0.0127148368993336
MP:0001859	0.014380918975798
MP:0001860	0.0118379515959313
MP:0001861	0.0138547877937566
MP:0001862	0.00131532795510347
MP:0001863	0.00280603297088741
MP:0001864	0.00245527884952648
MP:0001866	0.00122763942476324
MP:0001867	0.000964573833742547
MP:0001868	0.000350754121360926
MP:0001869	0.00605050859347597
MP:0001870	0.00324447562258857
MP:0001872	0.000964573833742547
MP:0001873	0.00271834444054718
MP:0001874	0.00385829533497019
MP:0001875	0.000263065591020695
MP:0001876	0.0217467555243774
MP:0001879	0.0047351806383725
MP:0001881	0.00815503332164153
MP:0001882	0.00675201683619782
MP:0001883	0.00227990178884602
MP:0001884	0.000438442651701157
MP:0001885	0.000526131182041389
MP:0001889	0.000789196773062083
MP:0001890	0.00192914766748509
MP:0001891	0.0120133286566117
MP:0001893	0.000701508242721852
MP:0001898	0.00666432830585759
MP:0001899	0.00263065591020694
MP:0001900	0.00350754121360926
MP:0001901	0.000350754121360926
MP:0001902	0.000701508242721852
MP:0001905	0.0080673447913013
MP:0001906	0.00324447562258857
MP:0001908	0.000526131182041389
MP:0001909	0.000263065591020695
MP:0001911	0.000263065591020695
MP:0001912	0.000175377060680463
MP:0001913	0.000175377060680463
MP:0001914	0.0432304454577341
MP:0001915	0.00859347597334269
MP:0001916	0.00359522974394949
MP:0001917	0.00192914766748509
MP:0001919	0.133198877586812
MP:0001921	0.0482286916871273
MP:0001922	0.0216590669940372
MP:0001923	0.0221851981760786
MP:0001924	0.0644510698000701
MP:0001925	0.0470887407927043
MP:0001926	0.023500526131182
MP:0001927	0.0078042792002806
MP:0001928	0.00675201683619782
MP:0001929	0.0687478077867415
MP:0001930	0.0170992634163451
MP:0001931	0.012890213960014
MP:0001932	0.00894423009470361
MP:0001933	0.0296387232549982
MP:0001934	0.0014030164854437
MP:0001935	0.0283233952998948
MP:0001937	0.00491055769905296
MP:0001938	0.00219221325850579
MP:0001939	0.00122763942476324
MP:0001940	0.00219221325850579
MP:0001942	0.00350754121360926
MP:0001943	0.0445457734128376
MP:0001944	0.0221851981760786
MP:0001945	0.000263065591020695
MP:0001947	0.0014030164854437
MP:0001948	0.000438442651701157
MP:0001950	0.000613819712381621
MP:0001951	0.023500526131182
MP:0001952	0.0016660820764644
MP:0001953	0.0142932304454577
MP:0001954	0.0173623290073658
MP:0001956	0.000438442651701157
MP:0001957	0.00254296737986671
MP:0001958	0.00350754121360926
MP:0001961	0.0510347246580147
MP:0001963	0.0297264117853385
MP:0001967	0.0106980007015082
MP:0001968	0.0210452472816556
MP:0001970	0.0173623290073658
MP:0001973	0.00657663977551736
MP:0001980	0.00280603297088741
MP:0001981	0.000789196773062083
MP:0001982	0.00201683619782532
MP:0001983	0.00508593475973343
MP:0001984	0.00412136092599088
MP:0001985	0.00192914766748509
MP:0001986	0.00175377060680463
MP:0001987	0.00113995089442301
MP:0001988	0.000263065591020695
MP:0001993	0.000613819712381621
MP:0001994	0.000438442651701157
MP:0001995	0.000175377060680463
MP:0001999	0.000876885303402315
MP:0002001	0.00227990178884602
MP:0002003	0.000350754121360926
MP:0002006	0.0625219221325851
MP:0002007	0.00464749210803227
MP:0002009	0.000876885303402315
MP:0002012	0.000175377060680463
MP:0002013	0.000263065591020695
MP:0002014	0.00368291827428972
MP:0002015	0.000263065591020695
MP:0002016	0.00385829533497019
MP:0002018	0.0217467555243774
MP:0002019	0.054542265871624
MP:0002020	0.047351806383725
MP:0002021	0.0138547877937566
MP:0002023	0.00605050859347597
MP:0002024	0.00561206594177482
MP:0002026	0.00412136092599088
MP:0002027	0.00543668888109435
MP:0002030	0.000350754121360926
MP:0002031	0.00113995089442301
MP:0002032	0.00868116450368292
MP:0002033	0.000175377060680463
MP:0002035	0.000613819712381621
MP:0002036	0.000613819712381621
MP:0002037	0.000263065591020695
MP:0002038	0.0181515257804279
MP:0002039	0.000263065591020695
MP:0002041	0.00175377060680463
MP:0002043	0.000263065591020695
MP:0002044	0.000876885303402315
MP:0002045	0.000350754121360926
MP:0002047	0.000789196773062083
MP:0002048	0.00341985268326903
MP:0002049	0.000263065591020695
MP:0002050	0.000964573833742547
MP:0002051	0.00254296737986671
MP:0002052	0.0101718695194669
MP:0002053	0.00789196773062083
MP:0002058	0.0683093651350403
MP:0002059	0.00683970536653806
MP:0002060	0.0690985619081024
MP:0002061	0.00824272185198176
MP:0002062	0.0259558049807085
MP:0002063	0.0536653805682217
MP:0002064	0.0290249035426166
MP:0002065	0.0302525429673799
MP:0002066	0.161434584356366
MP:0002067	0.0644510698000701
MP:0002068	0.0121010171869519
MP:0002069	0.0518239214310768
MP:0002073	0.0210452472816556
MP:0002074	0.00482286916871273
MP:0002075	0.0192037881445107
MP:0002078	0.0715538407576289
MP:0002079	0.0157839354612417
MP:0002080	0.184321290775167
MP:0002081	0.096983514556296
MP:0002082	0.0919852683269028
MP:0002083	0.0897053665380568
MP:0002084	0.0363030515608558
MP:0002085	0.0797965626096107
MP:0002086	0.0549807085233252
MP:0002088	0.0709400210452473
MP:0002089	0.231497720098211
MP:0002090	0.00666432830585759
MP:0002092	0.0990003507541214
MP:0002095	0.00797965626096107
MP:0002098	0.0064012627148369
MP:0002100	0.0181515257804279
MP:0002102	0.0407751666082076
MP:0002106	0.0733952998947738
MP:0002108	0.084093300596282
MP:0002109	0.0566467905997895
MP:0002110	0.0226236408277797
MP:0002111	0.0288495264819362
MP:0002113	0.0386706418800421
MP:0002114	0.0916345142055419
MP:0002115	0.0305156085584006
MP:0002116	0.055682216766047
MP:0002118	0.076902841108383
MP:0002119	0.000175377060680463
MP:0002123	0.0706769554542266
MP:0002127	0.146702911259207
MP:0002128	0.0549807085233252
MP:0002132	0.0694493160294633
MP:0002133	0.0680462995440196
MP:0002135	0.0619957909505437
MP:0002136	0.0308663626797615
MP:0002138	0.090143809189758
MP:0002139	0.0316555594528236
MP:0002144	0.0241143458435637
MP:0002145	0.0258681164503683
MP:0002148	0.014380918975798
MP:0002151	0.042792002806033
MP:0002152	0.134514205541915
MP:0002160	0.106716941424062
MP:0002161	0.114959663276043
MP:0002163	0.156699403717994
MP:0002164	0.0518239214310768
MP:0002166	0.0555945282357068
MP:0002169	0.150999649245879
MP:0002174	0.000876885303402315
MP:0002175	0.00657663977551736
MP:0002176	0.00350754121360926
MP:0002177	0.00964573833742547
MP:0002182	0.0118379515959313
MP:0002183	0.0135917222027359
MP:0002184	0.0160470010522624
MP:0002187	0.00429673798667134
MP:0002188	0.0158716239915819
MP:0002189	0.0118379515959313
MP:0002190	0.00324447562258857
MP:0002191	0.0320063135741845
MP:0002192	0.00455980357769204
MP:0002193	0.000438442651701157
MP:0002194	0.000613819712381621
MP:0002195	0.000175377060680463
MP:0002196	0.00324447562258857
MP:0002199	0.0128025254296738
MP:0002200	0.0254296737986671
MP:0002204	0.0186776569624693
MP:0002206	0.0477902490354262
MP:0002207	0.0180638372500877
MP:0002208	0.0576990529638723
MP:0002209	0.04165205191161
MP:0002210	0.0480533146264469
MP:0002211	0.045071904594879
MP:0002212	0.0064012627148369
MP:0002213	0.000438442651701157
MP:0002214	0.000263065591020695
MP:0002216	0.0282357067695545
MP:0002217	0.00552437741143458
MP:0002218	0.000263065591020695
MP:0002219	0.000613819712381621
MP:0002220	0.00315678709224833
MP:0002221	0.0671694142406173
MP:0002223	0.00149070501578394
MP:0002224	0.0521746755524377
MP:0002227	0.000175377060680463
MP:0002228	0.000175377060680463
MP:0002229	0.0363030515608558
MP:0002230	0.0049982462293932
MP:0002231	0.0114871974745703
MP:0002233	0.0109610662925289
MP:0002234	0.00157839354612417
MP:0002235	0.000613819712381621
MP:0002236	0.000789196773062083
MP:0002237	0.00175377060680463
MP:0002238	0.00122763942476324
MP:0002239	0.0033321641529288
MP:0002240	0.000438442651701157
MP:0002241	0.000263065591020695
MP:0002242	0.000175377060680463
MP:0002243	0.00149070501578394
MP:0002244	0.00113995089442301
MP:0002245	0.000175377060680463
MP:0002246	0.000175377060680463
MP:0002247	0.000263065591020695
MP:0002248	0.000175377060680463
MP:0002249	0.00324447562258857
MP:0002250	0.000175377060680463
MP:0002251	0.000701508242721852
MP:0002252	0.000613819712381621
MP:0002253	0.000526131182041389
MP:0002254	0.0014030164854437
MP:0002255	0.000175377060680463
MP:0002256	0.00280603297088741
MP:0002257	0.000263065591020695
MP:0002258	0.00149070501578394
MP:0002260	0.0016660820764644
MP:0002261	0.000263065591020695
MP:0002262	0.000175377060680463
MP:0002263	0.000438442651701157
MP:0002264	0.00298141003156787
MP:0002265	0.000175377060680463
MP:0002266	0.000175377060680463
MP:0002267	0.00298141003156787
MP:0002268	0.00105226236408278
MP:0002269	0.00789196773062083
MP:0002270	0.0153454928095405
MP:0002271	0.00131532795510347
MP:0002272	0.0267450017537706
MP:0002273	0.0049982462293932
MP:0002274	0.00113995089442301
MP:0002275	0.00420904945633111
MP:0002276	0.00227990178884602
MP:0002277	0.00280603297088741
MP:0002279	0.00596282006313574
MP:0002280	0.0014030164854437
MP:0002281	0.00157839354612417
MP:0002282	0.00543668888109435
MP:0002284	0.000526131182041389
MP:0002285	0.00157839354612417
MP:0002286	0.00298141003156787
MP:0002292	0.00131532795510347
MP:0002293	0.00105226236408278
MP:0002294	0.000350754121360926
MP:0002295	0.00587513153279551
MP:0002296	0.000263065591020695
MP:0002297	0.000350754121360926
MP:0002304	0.000964573833742547
MP:0002306	0.000263065591020695
MP:0002308	0.000175377060680463
MP:0002309	0.000613819712381621
MP:0002310	0.00596282006313574
MP:0002311	0.000438442651701157
MP:0002312	0.000175377060680463
MP:0002313	0.00149070501578394
MP:0002314	0.00631357418449667
MP:0002316	0.000613819712381621
MP:0002318	0.000613819712381621
MP:0002319	0.000526131182041389
MP:0002320	0.000263065591020695
MP:0002321	0.000526131182041389
MP:0002322	0.000438442651701157
MP:0002323	0.000350754121360926
MP:0002324	0.000350754121360926
MP:0002325	0.000175377060680463
MP:0002326	0.000175377060680463
MP:0002327	0.0301648544370396
MP:0002328	0.00175377060680463
MP:0002329	0.000789196773062083
MP:0002330	0.00464749210803227
MP:0002332	0.00543668888109435
MP:0002333	0.00263065591020694
MP:0002334	0.00455980357769204
MP:0002335	0.00236759031918625
MP:0002336	0.000438442651701157
MP:0002337	0.000263065591020695
MP:0002338	0.00219221325850579
MP:0002339	0.0242020343739039
MP:0002340	0.00175377060680463
MP:0002342	0.000175377060680463
MP:0002343	0.00429673798667134
MP:0002344	0.00377060680462995
MP:0002345	0.000789196773062083
MP:0002346	0.00227990178884602
MP:0002347	0.000701508242721852
MP:0002348	0.000964573833742547
MP:0002349	0.000263065591020695
MP:0002350	0.000175377060680463
MP:0002351	0.00219221325850579
MP:0002352	0.00113995089442301
MP:0002353	0.00227990178884602
MP:0002354	0.000175377060680463
MP:0002356	0.00955804980708523
MP:0002357	0.0239389687828832
MP:0002358	0.0014030164854437
MP:0002359	0.00894423009470361
MP:0002360	0.000350754121360926
MP:0002361	0.000175377060680463
MP:0002362	0.00964573833742547
MP:0002363	0.000526131182041389
MP:0002364	0.0246404770256051
MP:0002367	0.00666432830585759
MP:0002368	0.000175377060680463
MP:0002369	0.000263065591020695
MP:0002370	0.000175377060680463
MP:0002371	0.00464749210803227
MP:0002375	0.00298141003156787
MP:0002376	0.0131532795510347
MP:0002377	0.000438442651701157
MP:0002378	0.0078042792002806
MP:0002379	0.000263065591020695
MP:0002380	0.000175377060680463
MP:0002384	0.000175377060680463
MP:0002385	0.000175377060680463
MP:0002386	0.000175377060680463
MP:0002388	0.000175377060680463
MP:0002389	0.00263065591020694
MP:0002391	0.00184145913714486
MP:0002392	0.000876885303402315
MP:0002393	0.000263065591020695
MP:0002396	0.194317783233953
MP:0002397	0.00377060680462995
MP:0002398	0.0408628551385479
MP:0002399	0.000701508242721852
MP:0002400	0.000263065591020695
MP:0002401	0.042792002806033
MP:0002403	0.00833041038232199
MP:0002404	0.00245527884952648
MP:0002405	0.0165731322343038
MP:0002406	0.0391090845317432
MP:0002407	0.0102595580498071
MP:0002408	0.0127148368993336
MP:0002409	0.016660820764644
MP:0002410	0.00561206594177482
MP:0002411	0.0080673447913013
MP:0002412	0.0228867064188004
MP:0002413	0.00219221325850579
MP:0002414	0.0112241318835496
MP:0002415	0.000964573833742547
MP:0002416	0.00578744300245528
MP:0002417	0.00797965626096107
MP:0002418	0.0106980007015082
MP:0002419	0.0498070852332515
MP:0002420	0.119344089793055
MP:0002421	0.11732725359523
MP:0002422	0.00175377060680463
MP:0002423	0.00587513153279551
MP:0002424	0.00876885303402315
MP:0002425	0.0266573132234304
MP:0002427	0.00482286916871273
MP:0002428	0.00596282006313574
MP:0002429	0.086373202385128
MP:0002432	0.0282357067695545
MP:0002433	0.00412136092599088
MP:0002434	0.00359522974394949
MP:0002435	0.0377937565766398
MP:0002436	0.000964573833742547
MP:0002439	0.00578744300245528
MP:0002440	0.000876885303402315
MP:0002441	0.034461592423711
MP:0002442	0.11364433532094
MP:0002443	0.000350754121360926
MP:0002444	0.0491055769905296
MP:0002445	0.00149070501578394
MP:0002446	0.033321641529288
MP:0002447	0.0398982813048053
MP:0002450	0.00184145913714486
MP:0002451	0.0325324447562259
MP:0002452	0.076902841108383
MP:0002453	0.00227990178884602
MP:0002454	0.000876885303402315
MP:0002455	0.0033321641529288
MP:0002456	0.000175377060680463
MP:0002458	0.0392844615924237
MP:0002459	0.0490178884601894
MP:0002460	0.0244650999649246
MP:0002461	0.0229743949491407
MP:0002462	0.0206068046299544
MP:0002463	0.013240968081375
MP:0002464	0.000350754121360926
MP:0002465	0.00263065591020694
MP:0002467	0.00131532795510347
MP:0002471	0.00184145913714486
MP:0002472	0.000789196773062083
MP:0002473	0.000789196773062083
MP:0002490	0.0395475271834444
MP:0002491	0.000613819712381621
MP:0002492	0.00543668888109435
MP:0002493	0.0161346895826026
MP:0002494	0.00964573833742547
MP:0002495	0.00578744300245528
MP:0002496	0.000263065591020695
MP:0002497	0.00631357418449667
MP:0002498	0.0269203788144511
MP:0002499	0.00596282006313574
MP:0002500	0.00298141003156787
MP:0002503	0.000350754121360926
MP:0002531	0.00675201683619782
MP:0002532	0.000350754121360926
MP:0002533	0.000613819712381621
MP:0002534	0.00762890213960014
MP:0002543	0.00219221325850579
MP:0002544	0.00263065591020694
MP:0002546	0.00149070501578394
MP:0002551	0.0211329358119958
MP:0002553	0.00131532795510347
MP:0002554	0.000789196773062083
MP:0002555	0.000175377060680463
MP:0002556	0.000526131182041389
MP:0002557	0.0301648544370396
MP:0002566	0.00675201683619782
MP:0002570	0.000789196773062083
MP:0002571	0.000175377060680463
MP:0002572	0.0466502981410032
MP:0002573	0.00341985268326903
MP:0002574	0.00587513153279551
MP:0002575	0.00315678709224833
MP:0002576	0.00350754121360926
MP:0002577	0.00122763942476324
MP:0002578	0.0014030164854437
MP:0002579	0.00105226236408278
MP:0002580	0.000263065591020695
MP:0002581	0.00192914766748509
MP:0002582	0.00210452472816556
MP:0002583	0.000964573833742547
MP:0002584	0.0014030164854437
MP:0002586	0.00324447562258857
MP:0002590	0.00420904945633111
MP:0002591	0.00631357418449667
MP:0002593	0.000526131182041389
MP:0002594	0.0014030164854437
MP:0002596	0.016660820764644
MP:0002599	0.00298141003156787
MP:0002602	0.0080673447913013
MP:0002606	0.000876885303402315
MP:0002607	0.00105226236408278
MP:0002608	0.00350754121360926
MP:0002619	0.089003858295335
MP:0002620	0.011750263065591
MP:0002621	0.00315678709224833
MP:0002622	0.0180638372500877
MP:0002623	0.00412136092599088
MP:0002624	0.00184145913714486
MP:0002625	0.00491055769905296
MP:0002626	0.00631357418449667
MP:0002627	0.000876885303402315
MP:0002628	0.0188530340231498
MP:0002629	0.000789196773062083
MP:0002630	0.00210452472816556
MP:0002631	0.00903191862504384
MP:0002632	0.000789196773062083
MP:0002633	0.00403367239565065
MP:0002634	0.00131532795510347
MP:0002635	0.000876885303402315
MP:0002636	0.00184145913714486
MP:0002637	0.00526131182041389
MP:0002638	0.00175377060680463
MP:0002639	0.00412136092599088
MP:0002640	0.00754121360925991
MP:0002641	0.00245527884952648
MP:0002642	0.00403367239565065
MP:0002643	0.00341985268326903
MP:0002644	0.0121010171869519
MP:0002645	0.0016660820764644
MP:0002646	0.000438442651701157
MP:0002647	0.00149070501578394
MP:0002648	0.000263065591020695
MP:0002649	0.000876885303402315
MP:0002650	0.00192914766748509
MP:0002651	0.00385829533497019
MP:0002652	0.00675201683619782
MP:0002653	0.00289372150122764
MP:0002654	0.00157839354612417
MP:0002655	0.00482286916871273
MP:0002656	0.00271834444054718
MP:0002657	0.0016660820764644
MP:0002658	0.00219221325850579
MP:0002659	0.000876885303402315
MP:0002660	0.00131532795510347
MP:0002661	0.000613819712381621
MP:0002662	0.00157839354612417
MP:0002663	0.00271834444054718
MP:0002664	0.00122763942476324
MP:0002665	0.00368291827428972
MP:0002666	0.00236759031918625
MP:0002667	0.0014030164854437
MP:0002668	0.00420904945633111
MP:0002669	0.00105226236408278
MP:0002670	0.000526131182041389
MP:0002671	0.000350754121360926
MP:0002672	0.00412136092599088
MP:0002673	0.035601543318134
MP:0002674	0.01894072255349
MP:0002675	0.0165731322343038
MP:0002676	0.000438442651701157
MP:0002678	0.000350754121360926
MP:0002679	0.0080673447913013
MP:0002680	0.00227990178884602
MP:0002681	0.000438442651701157
MP:0002682	0.00517362329007366
MP:0002683	0.00175377060680463
MP:0002685	0.00201683619782532
MP:0002686	0.00394598386531042
MP:0002687	0.0198176078568923
MP:0002689	0.00447211504735181
MP:0002690	0.00184145913714486
MP:0002691	0.00201683619782532
MP:0002693	0.02271132935812
MP:0002694	0.0138547877937566
MP:0002695	0.00359522974394949
MP:0002696	0.00192914766748509
MP:0002697	0.0169238863556647
MP:0002698	0.00105226236408278
MP:0002699	0.00438442651701157
MP:0002700	0.000613819712381621
MP:0002702	0.00534900035075412
MP:0002703	0.0192914766748509
MP:0002704	0.000701508242721852
MP:0002705	0.00903191862504384
MP:0002706	0.0226236408277797
MP:0002707	0.00894423009470361
MP:0002708	0.000789196773062083
MP:0002710	0.000876885303402315
MP:0002711	0.000964573833742547
MP:0002712	0.00184145913714486
MP:0002713	0.00113995089442301
MP:0002714	0.000350754121360926
MP:0002715	0.000964573833742547
MP:0002716	0.000789196773062083
MP:0002717	0.00149070501578394
MP:0002718	0.00745352507891968
MP:0002722	0.0926867765696247
MP:0002723	0.0870747106278499
MP:0002724	0.00227990178884602
MP:0002725	0.00841809891266222
MP:0002726	0.000964573833742547
MP:0002727	0.0191160996141705
MP:0002728	0.000876885303402315
MP:0002729	0.00648895124517713
MP:0002730	0.00210452472816556
MP:0002731	0.0016660820764644
MP:0002732	0.000438442651701157
MP:0002733	0.010610312171168
MP:0002734	0.00219221325850579
MP:0002735	0.00368291827428972
MP:0002736	0.00359522974394949
MP:0002738	0.00105226236408278
MP:0002739	0.00271834444054718
MP:0002740	0.00797965626096107
MP:0002741	0.00412136092599088
MP:0002742	0.000613819712381621
MP:0002743	0.00833041038232199
MP:0002745	0.00543668888109435
MP:0002746	0.00552437741143458
MP:0002747	0.00447211504735181
MP:0002748	0.00254296737986671
MP:0002750	0.00184145913714486
MP:0002751	0.00596282006313574
MP:0002752	0.0759382672746405
MP:0002753	0.00692739389687829
MP:0002754	0.00429673798667134
MP:0002757	0.0116625745352508
MP:0002758	0.000526131182041389
MP:0002759	0.00648895124517713
MP:0002761	0.00263065591020694
MP:0002762	0.00149070501578394
MP:0002763	0.000526131182041389
MP:0002764	0.00754121360925991
MP:0002765	0.00201683619782532
MP:0002766	0.00403367239565065
MP:0002767	0.000964573833742547
MP:0002768	0.0016660820764644
MP:0002769	0.00219221325850579
MP:0002770	0.000438442651701157
MP:0002771	0.000350754121360926
MP:0002772	0.000701508242721852
MP:0002773	0.00175377060680463
MP:0002774	0.00184145913714486
MP:0002776	0.000789196773062083
MP:0002777	0.00368291827428972
MP:0002778	0.000350754121360926
MP:0002779	0.0016660820764644
MP:0002780	0.00464749210803227
MP:0002781	0.00227990178884602
MP:0002782	0.00113995089442301
MP:0002783	0.000789196773062083
MP:0002784	0.00596282006313574
MP:0002785	0.000526131182041389
MP:0002786	0.00648895124517713
MP:0002787	0.000789196773062083
MP:0002788	0.000175377060680463
MP:0002789	0.000701508242721852
MP:0002790	0.00254296737986671
MP:0002791	0.000876885303402315
MP:0002792	0.0103472465801473
MP:0002794	0.000526131182041389
MP:0002795	0.00552437741143458
MP:0002796	0.00534900035075412
MP:0002797	0.0047351806383725
MP:0002798	0.00157839354612417
MP:0002799	0.00455980357769204
MP:0002800	0.00105226236408278
MP:0002801	0.00359522974394949
MP:0002802	0.00245527884952648
MP:0002803	0.00122763942476324
MP:0002804	0.00438442651701157
MP:0002805	0.00184145913714486
MP:0002806	0.000526131182041389
MP:0002807	0.000964573833742547
MP:0002808	0.000438442651701157
MP:0002809	0.000526131182041389
MP:0002810	0.00280603297088741
MP:0002811	0.00149070501578394
MP:0002812	0.00131532795510347
MP:0002813	0.00254296737986671
MP:0002814	0.000613819712381621
MP:0002816	0.00990880392844616
MP:0002817	0.00219221325850579
MP:0002818	0.00219221325850579
MP:0002819	0.00122763942476324
MP:0002820	0.00315678709224833
MP:0002822	0.000964573833742547
MP:0002823	0.0016660820764644
MP:0002824	0.00666432830585759
MP:0002825	0.00578744300245528
MP:0002826	0.00219221325850579
MP:0002827	0.0253419852683269
MP:0002828	0.00876885303402315
MP:0002829	0.000964573833742547
MP:0002830	0.00105226236408278
MP:0002831	0.00219221325850579
MP:0002832	0.000876885303402315
MP:0002833	0.0126271483689933
MP:0002834	0.00464749210803227
MP:0002835	0.00569975447211505
MP:0002836	0.00455980357769204
MP:0002837	0.00157839354612417
MP:0002838	0.000263065591020695
MP:0002839	0.000350754121360926
MP:0002840	0.00552437741143458
MP:0002841	0.00359522974394949
MP:0002842	0.0141178533847773
MP:0002843	0.00868116450368292
MP:0002844	0.000613819712381621
MP:0002845	0.000263065591020695
MP:0002846	0.000175377060680463
MP:0002847	0.00245527884952648
MP:0002849	0.000263065591020695
MP:0002850	0.000350754121360926
MP:0002851	0.000438442651701157
MP:0002852	0.000175377060680463
[truncated: 10,839 more rows]
